# Supplementary material for: Integrated Metabolomics and Transcriptomics Analysis Reveals the Biosynthetic Mechanism of Isoquinoline Alkaloids in Different Tissues of Hypecoum erectum L
Source: Curr Issues Mol Biol. 2026 Mar 13;48(3):309. doi: 10.3390/cimb48030309 (PMC13025860; doi:10.3390/cimb48030309)
Supplement: Supplementary file 1 [file cimb-48-00309-s001.zip]

Archive with 9 entries (9 files):
- Figures.pdf
- Table S1.xlsx
- Table S2.xlsx
- Table S3.xlsx
- Table S4.xlsx
- Table S5.xlsx
- Table S6.xlsx
- Table S7.xlsx
- Table S8.xlsx
