# Supplementary material for: Integrated Metabolomics and Transcriptomics Analysis Reveals the Biosynthetic Mechanism of Isoquinoline Alkaloids in Different Tissues of Hypecoum erectum L
Source: Curr Issues Mol Biol. 2026 Mar 13;48(3):309. doi: 10.3390/cimb48030309 (PMC13025860; doi:10.3390/cimb48030309)
Supplement: Supplementary file 1 [file cimb-48-00309-s001.zip › Table S1.xlsx]

## Sheet: Sheet1
Name	Formula	Molecular Weight	RT [min]	CAS	Root1	Stem1	Leaf1	Root2	Stem2	Leaf2	Root3	Stem3	Leaf3	all_QC1	all_QC2	all_QC3
D-(+)-Cellobiose	C12H22O11	342.3	0.91	"528-50-7"	231900	2101000	256200	1474000	479900	339100	1227000	1215000	488400	587300	511000	532900
Naringenin chalcone	C15H12O5	272.253	8.518	"73692-50-9"	1997	7430	5619	4292	2545	7047	4604	21080	14070	13580	12360	8305
Choline bitartrate	C9H19NO7	253.25	0.97	"87-67-2"	36020	56880	42680	22240	114900	32460	21470	87160	38800	91210	93020	82860
L-Histidine	C6H9N3O2	155.15	0.76	"71-00-1"	2193000	2121000	1568000	515100	1261000	780900	278300	967300	4090000	2613000	2834000	2531000
O-Acetylserine	C5H9NO4	147.13	1.056	"5147-00-2"	10650	31690	8785	8331	57480	9222	3744	17930	15820	30960	25650	16750
3-Methyladipic acid	C7H12O4	160.17	5.747	"3058-01-3"	37670	31800	24010	33400	60990	21250	21860	21690	41360	50710	48500	41850
L-Gulono-1,4-lactone	C6H10O6	178.14	0.948	"1128-23-0"	101600	106000	119400	45080	131600	79490	30340	71360	111300	129600	125000	142100
Chikusetsusponin Iva	C42H66O14	794.977	9.34	"51415-02-2"	136900	3501	776700	4709	3174	51540	4259	10798	717100	114700	101000	109800
1,6-Anhydro-beta-D-Glucopyranose	C6H10O5	162.141	2.3	"498-07-7"	17220	16170	8217	13010	24720	8995	8336	21510	6660	40620	42420	41660
Fraxin	C16H18O10	370.313	5.68	"524-30-1"	7906	94790	188400	10930	132600	203700	7381	103000	169200	140700	147400	138800
Trehalose 6-phosphate	C12H23O14P	422.276	0.96	"4484-88-2"	192600	622700	48550	448000	685500	96360	9180000	280200	212300	556900	557800	619100
6-Sialyllactose	C23H39NO19	633.551	0.73	"35890-39-2"	22240	53260	165300	24660	49670	272800	28110	59020	190500	138500	136000	133400
alpha-Benzylsuccinic acid	C11H12O4	208.211	0.71	"884-33-3"	283300	497900	1258000	395400	577600	1306000	288800	718000	1106000	558600	583900	567600
Tenuifoliside B	C30H36O17	668.605	6.56	"139726-36-6"	8800	6583	15600	5248	7585	31190	9126	3575	23120	4865	11970	5211
UDP-D-xylose	C14H22N2O16P2	536.044	0.9	"3616-06-6"	8616	25540	8582	144765	115700	259114	78655	108800	11180	302500	342200	328700
4-O-p-Coumaroylquinic acid	C16H18O8	338.1	5.93	"32451-86-8"	496628	502700	4325000	18370	240700	4514000	349127	486500	5326000	2090000	2015000	1997000
1-O-Gentisoyl-D-glucoside	C13H16O9	316.079	4.56	"23445-11-6"	5139000	183900	2062000	65040	98860	1124000	89640	75070	1269000	956700	959500	982700
Lirioresinol A	C22H26O8	418.162	6.96	"21453-71-4"	66860	429700	11430000	155000	285900	7552000	111100	158900	7444000	1467000	2509000	2440000
9,10,13-Trihydroxyoctadec-11-enoic acid	C18H34O5	330.241	9.12	"29907-57-1"	16700000	73170000	3864000	8732000	37170000	5671000	8204000	34620000	4375000	40850000	39530000	41330000
D-Arabinono-1,4-lactone	C5H8O5	148.037	1.48	"2782-09-4"	89070	161100	661600	52880	485200	838000	56120	524900	742800	565200	541200	571900
dATP	C10H16N5O12P3	491.001	0.73	"1927-31-7"	19140	66250	178900	23940	41100	218500	16780	63340	142600	117200	114300	102100
2-deoxyglucose-6-phosphate	C6H13O8P	244.136	0.98	"3573-50-0"	219500	154500	47258	192700	851700	52348	122900	83190	15060	946600	726800	1078000
5-Phosphoribosyl 1-pyrophosphate	C5H13O14P3	390.07	1.01	"97-55-2"	13810	4339	15905	16510	10560	17892	2866	11075	14348	12920	19820	16010
ADP-ribose	C15H23N5O14P2	559.32	1.05	"47775-00-8"	17420	90323	9844	78692	22130	8961	4327	53930	57490	132000	146400	155500
Liguiritigenin-7-O-D-apiosyl-4'-O-D-glucoside	C26H30O13	550.516	6.49	"199796-12-8"	259900	10672	11130	101700	15459	2678	433000	13515	14770	48610	59340	59300
Polyphyllin V	C39H62O12	722.914	11.85	"19057-67-1"	356300	19720	19750	176800	12880	18590	182500	6665	54160	101200	78610	81760
3-Phenyllactic acid	C9H10O3	166.174	6.81	"828-01-3"	10860	2644	19820	5211	5125	7224	5439	15250	8978	17470	13740	20470
Hydroxycitric acid	C6H8O8	208.124	0.9	"6205-14-7"	3512	19400	16160	10457	20270	5275	5196	22890	13730	10850	17960	16020
Phenprobamate	C10H13NO2	179.216	4.09	"673-31-4"	31960	87700	219200	28180	43650	115300	13440	37920	105800	101300	101600	101700
p-Coumaric acid 4-O-hexoside	C15H18O8	326.303	5.54	0	49590	530500	1404000	39390	725700	834700	55300	1259000	947300	985200	1067000	1067000
Palmitaldehyde	C16H32O	240.425	10.22	"629-80-1"	441300	531800	474400	513800	586000	522400	450400	589800	464300	619200	638300	738900
Chrysoeriol 8-C-pentosyl-O-rutinoside	C33H40O19	740.2	6.18	0	13920	5041	31260	4663	2411	19580	10523	5053	26630	10500	8561	11430
Chrysoeriol C-pentosyl-O-hexosyl-O-hexoside	C33H40O20	756.1	5.97	0	8568	2081000	6946000	25930	1531000	6402000	37240	1878000	6946000	4024000	3691000	3757000
Apigenin O-hexosyl-O-pentoside	C26H28O14	564.1	6.83	0	46760	21522	45019	16470	36974	4882	15032	31964	39683	55250	39770	45460
Cyanidin O-syringic acid	C24H18O10	466.1	5.28	0	1586	15080	209500	19813	5967	80200	7017	35950	192400	51210	55460	46830
2,3-Dimethylsuccinic acid	C6H8O4	144.042	4.53	"13545-04-5"	39759	8076	20720	18210	19340	15440	9579	10620	25720	22960	23970	19610
Sinapic acid-O-glucoside	C17H22O10	386.356	5.9	0	46340	1738000	7161000	1041000	2463000	14970000	56760	512700	5750000	2700000	2574000	2588000
Taxifolin O-glucoside	C21H22O12	466.392	5.31	0	20198	17850	311800	2364	3732	79900	1884	55170	277300	63380	66960	51890
Ajugol	C15H24O9	348.346	0.93	"52949-83-4"	8962	8022	12620	8226	13680	8987	5235	9667	17820	15710	13630	21960
trans-2,3,4-Trimethoxycinnamic Acid	C12H14O5	238.237	2.65	"33130-03-9"	4112	3053	9423	3735	4814	18780	6393	5818	10870	9024	9160	7286
Rosavin	C20H28O10	428.43	6.92	"84954-92-7"	68680	7609	15552	21010	5066	17171	39270	5157	15056	21120	11590	11610
Gallic acid trimethyl ether	C10H12O5	212.2	7.83	"118-41-2"	800900	525300	293900	783400	496800	599900	380200	365900	249300	571000	485600	528100
Methyl 4-hydroxycinnamate	C10H10O3	178.18	8.76	"19367-38-5"	82240	31930	19250	30880	87950	21130	88810	58960	22230	652400	739800	714200
Ureidoisobutyric acid	C5H10N2O3	146.069	0.86	"2905-86-4"	35970	42790	9717	16950	38370	12100	16540	33630	9287	58130	50100	61390
N-Acetyl-Dl-serine	C5H9NO4	147.129	1.03	"97-14-3"	13190	52450	12980	14020	75200	20220	10150	34730	21400	36030	39680	27520
Isorhamnetin-3-O-neohespeidoside	C28H32O16	624.552	6.79	"55033-90-4"	13690	2741000	1803000	81560	1112000	1466000	32580	1469000	950100	8366000	8675000	8291000
LysoPE 16:0 (2n isomer)	C21H44NO7P	453.3	12.5	0	499000	393400	1140000	571600	794000	1366000	779200	131700	3705000	2018000	2051000	1882000
Purpureaside C	C35H46O20	786.737	5.91	"108648-07-3"	70110	12790000	7970000	63710	7367000	7443000	90250	12880000	4770000	25550000	23850000	23870000
Salicin	C13H18O7	286.28	4.989	"138-52-3"	9532	2287	43850	2470	2683	41830	2479	11908	40460	14510	13470	11110
Shikimic Acid	C7H10O5	174.15	1.038	"138-59-0"	234900	1021000	328600	74930	1200000	293700	100800	1123000	317600	949400	905900	874100
Sinomenine	C19H23NO4	329.39	5.279	"115-53-7"	7062	4734	1453	8414	2570	2308	3642	2720	5744	3247	3281	3166
Myricitrin	C21H20O12	464.38	6.547	"17912-87-7"	3896	632600	743900	10300	211900	286800	402229	380000	1217000	2141000	1993000	2086000
Naringin	C27H32O14	580.53	6.979	"10236-47-2"	15350	31710	6412	6666	17180	17533	21920	66340	11500	17310	13530	11580
Ursolic Acid	C30H48O3	456.7	15.069	"77-52-1"	158300	2532	6008	62060	10530	5173	179400	7943	7122	46220	47630	43790
Azaleatin	C16H12O7	316.265	7.3	"529-51-1"	31355	10162	18461	20562	12441	23429	28969	25062	2868	9090	4555	2769
1-Caffeoylquinic acid	C16H18O9	354.095	5.46	"1241-87-8"	68949	22778	37320000	67031	22478	30100000	27350	6848	46080000	6615000	6998000	6830000
D-2-Hydroxyisocaproate	C6H12O3	132.079	7.12	"20312-37-2"	64740	87150	105300	108400	73310	91140	50120	39870	49870	145600	118000	122400
Narirutin	C27H32O14	580.535	6.837	"14259-46-2"	13030	23020	6603	2954	14780	2642	13400	71490	5126	11240	14430	12790
Maltotetraose	C24H42O21	666.578	0.996	"34612-38-9"	9606	43680	8015	15570	38770	9132	9724	24060	23360	11590	11620	11610
Delphinidin chloride	C15H11ClO7	338.7	5.602	"528-53-0"	9012	17243	4412	7204	12739	2262	9011	30442	11574	4096	6181	6058
Malvidin 3-galactoside chloride	C23H25ClO12	528.89	5.515	"30113-37-2"	8791	11072	13082	4947	5949	24420	9769	20945	16070	8674	8183	12840
Keracyanin chloride	C27H31ClO15	630.98	5.22	"18719-76-1"	123130	1758000	69060	449468	703000	57100	677917	3327000	151400	857700	797600	871900
Apigenin	C15H10O5	270.24	8.7	"520-36-5"	20651	9805	221600	14357	10689	159400	11745	15433	193600	43800	53410	53590
10-Deacetylasperulosidic acid	C16H22O11	390.344	2.56	"14259-55-3"	3460	5203	3582	6029	6201	14792	6020	13540	12752	5887	5412	6751
Hydroxytyrosol	C8H10O3	154.16	4.731	"10597-60-1"	14125	5034	54430	12927	10182	26460	1988	6931	155600	5843	5965	2480
Butin	C15H12O5	272.069	8.61	"492-14-8"	24028	15040	24260	2888	52160	28640	952	243100	58870	68970	71720	72910
Riboflavin-5'-monophosphate	C17H21N4O9P	456.344	0.91	"146-17-8"	19410	27725	45640	46600	15160	43330	23600	23360	78940	45080	38350	52030
trans-9-Octadecenoic acid	C18H34O2	282.461	12.86	"112-79-8"	4732	2370	6528	6492	3852	7812	4776	3648	9474	2759	2898	3464
Sakuranetin	C16H14O5	286.279	1.01	"2957-21-3"	46390	482900	97300	44170	120600	80780	42890	131700	149600	583500	666100	510000
Lysope 14:0	C19H40NO7P	425.5	11.27	0	3650	3598	14070	4216	11890	11550	2407	3421	25560	39130	45680	37470
Lysope 16:0	C21H44NO7P	453.55	12.48	"53862-35-4"	496800	384700	1201000	545500	764500	1396000	743600	127100	3843000	1963000	2036000	1844000
Lysope 18:1	C23H46NO7P	479.588	12.81	0	39570	73880	4275	29620	12760	18490	23000	3451	4240000	480700	497300	469200
N-Acetylalanine	C5H9NO3	131.13	2.15	"97-69-8"	253600	189500	90610	212500	296300	106200	186300	148400	191000	340700	342100	336900
Neohesperidin dihydrochalcone	C28H36O15	612.576	6.43	"20702-77-6"	4073	1099000	1744000	14510	558200	1108000	2395	1026000	993900	2768000	2788000	3035000
2-(Formylamino)benzoic acid	C8H7NO3	165.043	5.47	"3342-77-6"	2614	340500	1427000	11520	406000	1132000	42430	1142000	1502000	766500	755000	822800
Coumarin-3-carboxylic acid	C10H6O4	190.152	7.3	"531-81-7"	131700	21330	5242	20110	11938	7085	48680	19134	4564	12660	16660	23370
Kaempferol	C15H10O6	286.24	8.811	"520-18-3"	118362	57897	4747	181249	60682	8785	109139	4661	20470	193500	201400	189600
4-Hydroxyquinazoline	C8H6N2O	146.146	5.54	"491-36-1"	17330	276900	614900	43140	219600	589300	32950	455300	679000	523700	422600	453600
Kuwanon A	C25H24O6	420.454	0.7	"62949-77-3"	56380	150900	354400	98330	178800	361300	78580	245400	337700	170600	163500	190200
Kinetin 9-riboside	C15H17N5O5	347.326	1.03	"4338-47-0"	9241	10170	6055	11640	4660	15680	2329	5937	12570	57890	42160	39950
Isocitrate	C6H8O7	192.124	1.49	"320-77-4"	1514000	2651000	65370000	1353000	26370000	85490000	9224281	36240000	88150000	40770000	40800000	34700000
Inosine diphosphate	C10H14N4O11P2	428.19	0.98	"86-04-4"	23090	14170	10112	27490	21320	4887	20620	14310	13218	33000	30130	26460
Indole-3-pyruvate	C11H9NO3	203.194	4.45	"392-12-1"	6962	3150	14430	6216	5971	23890	5187	4912	21370	13850	11110	15880
Quercetin 3-O-sophoroside	C27H30O17	626.524	6.13	"18609-17-1"	19131	30570	33650	4035	24660	18720	13138	47760	47100	82720	58310	79610
O-p-coumaroyl-O-salicyloyl quinic acid	C23H22O10	458.1	5.55	0	83691	98900	150900	99390	98950	183500	142915	185900	186700	180400	163300	166400
Melibiose	C12H22O11	342.3	0.96	"585-99-9"	3372000	46110000	921000	38030000	6996000	928200	43080000	27410000	3398000	8409000	8656000	7717000
Tricin O-saccharic acid	C23H22O14	522.1	6.58	0	143685	109000	17520	84917	712900	19240	48080	361300	68820	188200	90300	140300
D-Panthotenate	C9H17NO5	219.235	4.59	"79-83-4"	2124000	1249000	1348000	442900	5011000	1094000	397100	1633000	4998000	3164000	3281000	3053000
Myristoleic acid	C14H26O2	226	8.46	"544-64-9"	29450	27640	104100	17650	111400	193200	9450	56580	122300	74600	76960	77070
Acacetin O-acetyl hexoside	C24H24O11	488.1	5.69	0	8047	5425	8510	6680	9055	9754	1657	7649	11508	9480	13160	9936
Madecassic acid	C30H48O6	504.7	0.99	"18449-41-7"	17160	36500	21070	4636	32370	32430	10040	27420	26100	39900	43700	56140
Bisulfurous Acid	C11H8O2	172.18	0.95	"58-27-5"	11609	10240	12130	4103	18280	17260	8976	20610	18850	18500	28470	18110
Cinnamyl acetate	C11H12O2	176.21	0.89	"103-54-8"	394600	260240	399900	457700	186500	312600	609900	235800	286400	335400	252600	242700
Methyl furan-2-carboxylate	C6H6O3	126.11	1.25	"611-13-2"	15550	33120	3618	14215	8941	7582	9866	2823	12035	8964	22430	11360
Gamma-Linolenic Acid	C18H30O2	278.43	14.62	"506-26-3"	15370	5835	15590	1105	59344	12390	4318	13660	154900	101900	103200	95910
2,4-Dihydroxybenzoic acid	C7H6O4	154.12	4.623	"89-86-1"	114600	2038	25570	34925	1384	15630	33956	13370	12790	17710	19230	24910
Octanedioic acid	C8H14O4	174.19	6.649	"505-48-6"	41370	33610	25871	45270	43850	24434	25980	22690	19790	41390	36090	53730
Indole-2-carboxylic acid	C9H7NO2	161.16	0.927	"1477-50-5"	65130	55800	60900	30860	64390	67640	29050	95430	55700	87530	89100	94050
Tartaric acid	C4H6O6	150.09	1.008	"87-69-4"	11310	26520	27220	17880	64420	15760	10180	50400	26210	36160	44610	34770
Terephthalic acid	C8H6O4	166.13	5.801	"100-21-0"	622600	584400	3026000	593200	1642000	4746000	488800	1243000	3370000	4109000	3822000	4259000
Luteolin	C15H10O6	286.24	8.06	"491-70-3"	3522	4393	8281	5362	5466	5573	5551	6459	6887	5774	7271	9113
Ferulic Acid	C10H10O4	194.19	6.881	"1135-24-6"	1335000	1371000	291800	534900	9374000	794000	477200	1666000	180800	3277000	3050000	3066000
Chlorogenic Acid	C16H18O9	354.31	5.37	"327-97-9"	6268	48060	3683000	2026	38750	2979000	5613	88250	4395000	586800	599800	591200
Adipic acid	C6H10O4	146.058	0.86	"124-04-9"	2014000	1726000	576400	654000	2033000	1173455	948400	1874000	487700	2223000	2388000	2384000
2-Oxoadipic acid	C6H8O5	160.037	0.72	"3184-35-8"	50080	71670	165800	49880	60610	176500	44410	83090	153600	89690	101000	92630
Chrysoeriol O-homovanillic acid	C25H20O9	464.1	6.56	0	6199	3407	5553	6077	5769	9807	4545	7203	4322	4831	7325	6235
Sorbitol 6-phosphate	C6H15O9P	262.045	0.86	"20479-58-7"	154600	107900	36710	235300	172100	14260	65280	48480	64340	214400	216600	189600
dADP	C10H15N5O9P2	411.202	0.75	"2793-06-8"	5645	4978	6657	5907	6350	19360	8899	12100	10550	5650	10440	6334
Salvianolic acid D	C20H18O10	418.351	6.865	"142998-47-8"	20237	6305	52050	13154	7069	40590	17711	13271	41690	19420	6147	14580
N-Acetylornithine	C7H14N2O3	174.2	0.896	"6205-08-9"	54250	119300	389300	85950	107100	588300	62620	140100	428500	222500	178300	186900
H-HoArg-OH	C7H16N4O2	188.23	0.807	"156-86-5"	9666	8953	19923	7571	11495	19942	5126	11689	16950	11710	7561	14300
D-Glucuronic acid	C6H10O7	194.14	0.894	"6556-12-3"	1093000	1525000	228000	436700	1043000	273700	465000	872400	221700	837600	819800	872500
Ureidosuccinic acid	C5H8N2O5	176.13	1.031	"923-37-5"	946000	30670	24700	700700	85490	17300	127500	21110	15329	158400	191500	186100
L-Lactic acid	C3H6O3	90.08	1.487	"79-33-4"	98920	14830	4136	158500	30460	14080	45220	19880	10180	36360	20230	33510
Uridine 5'-Diphospho-N-Acetylgalactosamine	C17H27N3O17P2	607.354	1	"7277-98-7"	185381	38800	122672	118293	27430	11110	70633	24810	864800	103900	103700	116000
UDP-galactose	C15H24N2O17P2	566.3	0.92	"2956-16-3"	15450	100000	41320	4444	194800	42380	14220	348700	293700	469000	496000	543700
UDP-D-glucuronate	C15H22N2O18P2	580.285	0.94	"2616-64-0"	64480	30280	67760	44490	30840	56610	59670	33750	44290	67260	45400	45960
Ribose 1-phosphate	C5H11O8P	230.11	0.9	"14075-00-4"	467900	415400	107100	924600	522500	187500	147700	288400	262600	1156000	1242000	1292000
s7p	C7H15O10P	290.16	0.87	"2646-35-7"	6254	11370	30120	40610	13530	24399	2632	13166	29935	29950	21940	19610
Succinic acid	C4H6O4	118.09	1.936	"110-15-6"	863100	1077000	702200	1085000	1365000	589400	954000	1093000	187600	772800	846100	873900
Ribitol	C5H12O5	152.15	0.927	"488-81-3"	31170	55090	141700	63180	82610	129500	32390	45990	108400	125800	130300	147900
1-O-p-Coumaroyl quinic acid	C16H18O8	338.1	5.95	0	19350	3842000	35170000	116000	1672000	39240000	118800	2866000	43350000	17190000	17500000	17000000
cis-Vaccenic acid	C18H34O2	282.256	15.78	"506-17-2"	872700	102700	24560	55080	77890	24010	212900	88940	117000	338000	324100	285900
D-Galactaric acid	C6H10O8	210.038	0.87	"526-99-8"	242800	98600	62640	52240	205800	108100	145300	90000	66460	236000	226200	307500
alpha-Arbutin	C12H16O7	272.25	2.33	"84380-01-8"	9000	61020	71990	262300	28940	72030	85400	32230	67910	129400	129500	128900
Koaburaside	C14H20O9	332.111	4.68	"41653-73-0"	3283000	8354000	1321000	7620000	5555000	1308000	6081000	1828000	953100	2562000	2645000	2729000
Ribose 5-phosphate	C5H11O8P	230.02	0.84	"4300-28-1"	108500	64650	7677	332800	83930	137635	14420	30180	76310	213400	250000	277000
3-Ureidopropionate	C4H8N2O3	132.053	0.82	"462-88-4"	459200	615400	357100	190800	528600	420700	222300	344100	293900	912200	855500	901100
(2S)-2-Isopropylmalate	C7H12O5	176.068	5.52	"49601-06-1"	165000	28910	1093000	28690	56870	892800	18690	80880	1276000	365300	386300	357500
Guanine	C5H5N5O	151.126	2.77	"73-40-5"	1484000	1609000	5083000	667500	3373000	9362000	853100	3292000	6263000	4756000	4539000	5069000
Jasmonic acid	C12H18O3	210.27	8.98	"3572-66-5"	12180	1834	5544	2766	1663	3297	4803	3131	38030	21500	20660	18840
cis-4-Hydroxy-D-proline	C5H9NO3	131.13	2.26	"2584-71-6"	35330	54220	62780	13950	27250	45960	7873	10180	31570	47990	50100	46850
Gallocatechin-catechin	C30H26O13	594.1	5.58	0	2759	513000	1715000	2750	482800	1089000	13120	411500	1055000	1120000	1099000	1057000
ATP	C10H16N5O13P3	507.181	1.04	"56-65-5"	12100	44620	127900	12140	25450	194700	10170	54700	133100	86900	88890	101700
Ala-trp	C14H17N3O3	275.303	0.9	"16305-75-2"	14030	24170	20345	9838	13390	23169	4602	17020	22790	22940	24350	30000
D-Fructose 6-Phosphate	C6H13O9P	260.136	0.86	"643-13-0"	1182000	1894000	187200	3569000	2709000	132700	408200	689400	2649000	3853000	3922000	4148000
deoxyribose-phosphate	C5H7O8P	226.08	0.97	0	66830	148400	21470	57200	122700	12420	30890	66070	31420	132200	145100	127100
Citraconic acid	C5H6O4	130.099	1.56	"498-23-7"	540800	1011000	4623000	224400	4061000	6238000	272500	4404000	5991000	4481000	4490000	4683000
Spiraeoside	C21H20O12	464.096	6.59	"20229-56-5"	15710	1278000	2166000	30220	454300	951900	9905	1042000	4695000	5660000	5776000	5654000
P-Coumaryl Alcohol	C9H10O2	150.174	1.04	"3690-05-9"	16360	154800	145000	15250	146500	158700	17240	107400	171200	170800	153300	152900
O-Phospho-L-Tyrosine	C9H12NO6P	261.168	0.94	"21820-51-9"	36930	14280	2993	31160	10620	6413	15080	17557	9839	17080	25760	25790
L-Sorbose	C6H12O6	180.16	0.89	"87-79-6"	887800	2737000	1988000	220200	2529000	1699000	268300	2295000	2398000	2433000	2376000	1991000
Ferulate	C10H10O4	194.18	6.81	"537-98-4"	1875000	2179000	441600	801400	12600000	1112000	771000	2802000	258000	4615000	4360000	4796000
O-Phosphorylethanolamine	C2H8NO4P	141.063	0.86	"1071-23-4"	282600	837200	102700	156200	272800	54890	99030	70680	917500	921500	951000	897800
Isotrifoliin	C21H20O12	464.096	6.59	"21637-25-2"	15900	1268000	2022000	33740	520600	959600	13840	1103000	4724000	5647000	5830000	5531000
alpha-D-Galactose 1-phosphate	C6H13O9P	260.136	0.87	"2255-14-3"	4531000	3251000	484000	9891000	4658000	478700	2660000	1695000	1871000	7790000	7998000	8063000
Cytidylic acid	C9H14N3O8P	323.2	0.97	"63-37-6"	33710	20260	37840	22410	40040	37770	10990	21600	74940	116300	108000	90710
3-O-Feruloylquinic acid	C17H20O9	368.335	5.55	"1899-29-2"	2675000	34740000	63450000	2875000	45720000	63920000	3060000	38790000	59140000	43290000	46670000	44630000
Warfarin	C19H16O4	308.3	5.56	"81-81-2"	4086	15865	184200	20944	17847	160500	16262	28358	262300	101200	105900	102800
Tyrosol	C8H10O2	138.16	5.47	"501-94-0"	9334	3806	9652	4817	4969	18820	9131	5504	29830	9670	10720	10740
Ligustrazine	C8H12N2	136.197	0.88	"1124-11-4"	27970	31860	76320	32520	39760	45980	42000	24340	82150	37890	63420	60760
Echinacoside	C35H46O20	786.73	5.89	"82854-37-3"	66720	12660000	5149000	57870	5780000	6555000	96840	9570000	5790000	23550000	24480000	22140000
Arbutin	C12H16O7	272.25	2.32	"497-76-7"	5066	26200	32330	117000	14260	33410	38400	16680	32850	60310	60890	54470
Esculin	C15H16O9	340.28	5.145	"531-75-9"	25970	48640	122700	35490	66920	57820	70800	31240	47288	44940	65550	54440
Crocetin	C20H24O4	328.408	8.79	"27876-94-4"	81930	906200	306200	14150	555400	369200	17510	557300	370800	1029000	966500	936300
8-Gingerol	C43H32O20	868.702	1.13	"30462-35-2"	8041	73930	19240	7817	63820	12430	11390	44900	16360	25450	23830	14530
5-hydroxyhexanoic acid	C6H12O3	132.079	7.21	"185956-02-9"	56870	68590	82920	73580	54260	76450	34300	37800	71210	102500	126800	114000
5'-Adenylic acid	C10H14N5O7P	347.221	1.036	"61-19-8"	3398	4696	19073	4682	12380	3497	12021	5550	6878	21430	26050	20220
Homogentisic Acid	C8H8O4	168.15	4.059	"451-13-8"	2042	6579	147800	16823	28882	34600	23556	26027	53670	42700	44760	46400
alpha,alpha-Trehalose	C12H22O11	342.296	0.962	"99-20-7"	1699000	29030000	225400	31490000	3665000	160200	23910000	15600000	1847000	5157000	5250000	5048000
Betulinic acid	C30H48O3	456.7	14.842	"472-15-1"	8346000	105100	357500	3366000	701700	280000	9980000	580200	400900	2565000	2659000	2670000
Methylmalonate	C4H6O4	118.09	1.938	"516-05-2"	193400	256500	150100	252000	329100	138900	214500	251400	31830	172700	183200	187900
D-2-Hydroxypentanedioic acid disodium salt	C5H6Na2O5	192.078	1.49	"103404-90-6"	128800	105100	2621000	60830	1103000	3175000	94580	1576000	3469000	1697000	1580000	1341000
D-3-Phosphoglyceric acid	C3H7O7P	186.06	0.95	"3443-58-1"	669600	1349000	133800	281700	1305000	63140	172700	590100	288000	1444000	1378000	1338000
D-Mannose 6-phosphate	C6H13O9P	260.136	0.87	"723729-16-6"	263700	587300	56630	772900	728500	89550	376500	136100	710200	984700	1035000	1010000
2–furanoic acid	C5H4O3	112.084	1.49	"88-14-2"	114700	163600	4089000	95690	1713000	5408000	539603	2548000	5632000	2468000	2514000	2151000
4-p-Coumaroylquinic acid	C16H18O8	338.309	5.45	"1108200-72-1"	36330	8111000	29210000	135300	6749000	29480000	282300	18360000	34640000	17670000	18130000	18740000
Lactose	C12H22O11	342.3	0.911	"63-42-3"	329600	2913000	540500	2565000	760700	742600	1978000	1994000	941900	811100	832200	873600
alpha-D-Glucose	C6H12O6	180.16	0.912	"492-62-6"	1478000	4486000	2837000	628900	4515000	3328000	455600	4098000	3243000	3768000	3809000	3950000
p-Hydroxybenzaldehyde	C7H6O2	122.12	6.214	"123-08-0"	24060	3478	8885	58250	2403	9245	52890	16386	3244	34560	48530	36630
Lactobionic acid	C12H22O12	358.3	0.91	"96-82-2"	174000	94520	60210	147900	129000	54740	62580	72720	79870	916000	864400	816700
Citric acid	C6H8O7	192.12	1.516	"77-92-9"	9448000	15830000	97330000	4504000	91100000	140600000	4134000	92640000	131500000	106200000	113900000	99820000
Cytosine	C4H5N3O	111.1	0.875	"71-30-7"	4637	22710	107200	8134	84700	193700	2528	42090	236600	163700	187000	160300
cis-Aconitic acid	C6H6O6	174.11	1.766	"585-84-2"	737700	361900	545200	958500	3457000	2143000	547200	1598000	2076000	2316000	2146000	2068000
CDP	C9H15N3O11P2	403.176	0.99	"63-38-7"	5856	7030	6965	5359	3906	9615	3108	2749	9525	8361	4694	7068
Thymidine 5'-diphosphate	C10H16N2O11P2	402.19	0.69	0	4688	7445	10590	6208	12510	23270	2716	11300	9022	17630	14180	14180
N-Acetylphenylalanine	C11H13NO3	207.226	6.82	"2018-61-3"	4123000	549700	1019000	1113000	390500	724700	377800	545100	827000	808800	787300	779400
N-Acetyl-D-glucosamine 6-phosphate	C8H16NO9P	301.188	1.81	0	108600	153200	136700	62800	31350	51030	53460	101300	540500	164100	174600	96690
D-Ribose 5-phosphate	C5H11O8P	230.11	0.89	"3615-55-2"	345900	408400	88710	776800	416500	104800	82400	225500	231300	970200	933400	1080000
Trifolin	C21H20O11	448.101	6.62	"23627-87-4"	32700	49940	200100	53060	19420	151000	78350	32610	120400	100300	106800	101000
Acetylharpagide	C17H26O11	406.38	5.783	"6926-14-3"	20443	10740	75830	10800	18840	68580	21016	24960	65650	23310	23550	19620
Uridine 5'-monophosphate	C9H13N2O9P	324.18	1.037	"58-97-9"	106400	82430	237000	154700	209000	321800	36860	128500	783000	856700	883500	954200
Brazilin	C16H14O5	286.279	5.905	"474-07-7"	117800	2679	20469	107200	1464	1992	44250	7728	15902	20450	19990	25150
D-Glucopyranose	C6H12O6	180.156	0.87	"28905-12-6"	518800	2135000	1210000	204700	1863000	938700	231800	1592000	1104000	1246000	1317000	1240000
D-Histidine	C6H9N3O2	155.155	0.81	"351-50-8"	1018000	895700	729500	188300	465300	311500	134100	427000	2042000	1155000	1312000	1112000
D-Glucarate	C6H10O8	210.139	0.82	"87-73-0"	300100	337700	151600	123900	473800	299800	97430	438600	227500	526500	548600	501000
D-Gluconic acid	C6H12O7	196.155	0.91	"526-95-4"	6960000	6357000	7998000	2416000	9925000	4558000	2365000	4385000	8464000	10630000	10210000	10600000
Aspartate	C4H7NO4	133.103	0.85	"617-45-8"	27500000	15900000	11750000	7066000	13500000	17970000	6426000	8222000	13990000	16050000	16230000	15100000
Dl-Glutamic acid	C5H9NO4	147.129	0.87	"617-65-2"	5016000	1478000	9452000	5079000	1375000	5220000	4389000	1200000	5491000	3289000	3352000	3530000
Dihydroxyacetone phosphate	C3H7O6P	170.058	0.9	"57-04-5"	43600	147300	80410	79810	240100	68970	57830	103200	302400	173400	180000	185500
D-Lactic acid	C3H6O3	90.08	1.44	"10326-41-7"	140600	29840	3351	287200	51850	21410	77360	32370	17850	49140	54570	49010
DL-o-Tyrosine	C9H11NO3	181.189	1.81	"2370-61-8"	411400	999700	687000	235300	220600	269500	176100	534800	2591000	803200	864100	570400
alpha-Amino-beta-(3-indolyl)-propionic acid	C11H12N2O2	204.225	4.91	"54-12-6"	1215000	2474000	7808000	664500	1284000	4360000	1207000	1378000	3750000	3450000	3818000	3823000
Cryptochlorogenic acid	C16H18O9	354.309	5.443	"905-99-7"	2312	37500	5172000	3155	18390	4030000	5388	122600	5747000	809100	772800	863900
D-Fructose-1,6-biphosphate	C6H14O12P2	339.996	0.91	"38099-82-0"	17260	22410	38063	61240	69780	35039	13320	8890	1982	42490	37720	39870
Quercitrin	C21H20O11	448.38	7.24	"522-12-3"	19877	9086	3529	10618	13625	5209	6526	6339	10270	12670	12100	8523
Methylophiopogonanone A	C19H18O6	342.343	0.78	"74805-92-8"	12880	14338	13000	15390	8868	7558	13840	12600	34410	19430	22960	15390
Melittoside	C21H32O15	524.47	0.7	"19467-03-9"	5796	17570	43540	18700	25680	36780	8671	33940	42300	15590	18010	12080
Quercetin-3'-O-glucoside	C21H20O12	464.382	6.53	0	6171	594400	1080000	13680	264600	420400	3849	477600	2061000	2908000	2959000	2811000
Cellotriose	C18H32O16	504.437	1.02	"33404-34-1"	98510	326600	33560	71150	540900	20300	53690	240400	89470	88010	90540	84430
Oleanic acid	C30H48O3	456.71	15.03	"508-02-1"	147900	2037	5179	55780	8323	3643	169100	6459	5926	40570	44740	40130
Di-O-methylquercetin	C17H14O7	330.1	9.19	0	16180000	75560000	4008000	8814000	38270000	5901000	8401000	35080000	4366000	39960000	38790000	41140000
Isovanillin	C8H8O3	152.15	7.676	"621-59-0"	31810	5306	16310	64580	7367	19710	33950	19440	13220	15040	19460	16170
Raffinose	C18H32O16	504.437	1.009	"512-69-6"	439500	4675000	319200	783800	11240000	184300	496000	3600000	898800	1486000	1451000	1686000
p-Coumaric Acid	C9H8O3	164.16	6.549	"501-98-4"	158900	683400	111400	44590	2207000	223700	101200	982500	155600	906700	939300	906900
Hyperoside	C21H20O12	464.38	6.554	"482-36-0"	7492	560600	1074000	14780	221200	477100	4860	538200	2325000	2748000	2772000	2827000
Vanillic acid	C8H8O4	168.15	5.901	"121-34-6"	6907	9413	17060	2948	4706	16930	7128	6836	38500	10100	10390	18730
D-Glucose	C6H12O6	180.156	0.94	"50-99-7"	320400	1916000	1122000	257200	1295000	859900	239600	1175000	1292000	803600	903600	1055000
Liquiritin	C21H22O9	418.39	6.98	"551-15-5"	5466	22533	8993	10050	23934	23830	4153	26805	18110	10620	11370	8327
Naringenin	C15H12O5	272.25	8.683	"480-41-1"	18115	5330	12170	2703	23860	11400	1220	114300	25870	35000	44830	36970
Lonicerin	C27H30O15	594.526	6.73	"25694-72-8"	380700	28650000	173100000	3670000	20750000	134800000	2033000	17880000	123600000	106100000	104500000	105100000
Paederoside	C18H22O11S	446.43	5.89	"20547-45-9"	24130	14904	5890	22167	14466	8735	12154	14740	3379	14610	18600	10190
Hexadecanedioic acid	C16H30O4	286.41	11.908	"505-54-4"	50510	50780	37180	44080	66770	38820	39110	46060	37260	69460	73400	67180
Maltotriose	C18H32O16	504.44	0.94	"1109-28-0"	13110	55750	5572	10630	104100	12860	8836	35800	25480	25330	17290	13950
Glycolic acid	C2H4O3	76.05	0.99	"79-14-1"	78310	81650	114300	25150	78990	80220	24060	92510	102700	129800	121600	128100
beta-L-Arabinose	C5H10O5	150.13	0.9	"5328-37-0"	57360	183200	93670	21880	103100	94180	31500	133500	83910	97760	94540	86650
Ginsenoside-Ro	C48H76O19	957.119	8.86	"34367-04-9"	84280	25670	4346000	2530	15830	310600	3539	5189	3068000	429800	453000	444100
Isovitexin	C21H20O10	432.378	6.533	"29702-25-8"	11680	3146	20646	3470	13726	19302	8736	2145	61710	18300	23420	25550
2'-Deoxyguanosine	C10H13N5O4	267.241	3.181	"961-07-9"	315700	197700	19640	333200	83410	33720	316300	96691	31270	472600	453100	485000
Kaempferol 3-A-L-Arabinopyranoside	C20H18O10	418.351	7.08	"99882-10-7"	22685	8249	93080	2071	18620	60150	28288	6629	62680	64590	53770	57110
(-)-Jasmonoyl-L-isoleucine	C18H29NO4	323.21	9.94	"120330-93-0"	111185	47447	77467	168393	45312	4022	119570	32182	60836	103100	90630	102100
9,10-EODE	C18H32O3	296	1.69	0	10650	12690	9702	4422	12710	11280	3576	8197	6411	10680	13810	11700
Maslinic acid	C30H48O4	472.7	13.077	"4373-41-5"	370200	12985	66482	595300	31540	38850	390800	11697	60010	118700	87840	151300
Sinigrin	C10H17NO9S2	359.373	1.751	"534-69-0"	59121	9102	32406	27950	7866	30410	9532	5650	41277	18200	16940	16380
4-Hydroxyisoleucine	C6H13NO3	147.172	1.038	"781658-23-9"	6627000	1661000	11480000	6118000	1708000	6550000	4916000	1389000	7161000	3870000	4010000	4065000
L-Cycloserine	C3H6N2O2	102.09	0.8	"339-72-0"	10090	16760	8269	11037	13660	9519	7037	14540	13100	13170	7496	9960
D-Galactose	C6H12O6	180.16	0.9	"59-23-4"	937700	3379000	2400000	730600	2480000	1799000	619600	2839000	2392000	2031000	1971000	2140000
D-Ribose	C5H10O5	150.13	0.92	"50-69-1"	70470	115400	83690	26840	101500	123400	21860	126800	69570	79830	88090	89600
2-Hydroxy-2-methylbutanoic acid	C5H10O3	118.13	4.61	"3739-30-8"	3732	11960	35470	3705	6058	31470	8628	10170	29880	18940	16650	24600
Pinobanksin	C15H12O5	272.069	7.06	"548-82-3"	19495	15350	7512	5403	8108	4722	13157	55550	14700	8118	13770	8582
Afzelechin	C15H14O5	274.084	0.68	"2545-00-8"	226100	530700	1465000	228900	471300	1911000	214700	639100	1411000	834800	859500	863800
8-Epiloganic acid	C16H24O10	376.36	4.83	"82509-41-9"	9120	5496	18980	5959	5999	18230	11217	3874	15510	10830	6587	7723
GA7-1	C19H22O5	330.4	9.22	0	21770000	93310000	5195000	11580000	50040000	7428000	10740000	45140000	5565000	52040000	49950000	51880000
D-Xylose	C5H10O5	150.131	1.01	"58-86-6"	38860	115400	103200	23510	92720	90130	38900	86250	102900	100500	97610	89010
Fmoc-Ile-OH	C21H23NO4	353.418	7.71	"71989-23-6"	5578	5329	46220	13950	12360	25690	5278	10820	8840	5486000	5253000	5671000
Menadione Sulfonate	C11H9O5S-	253.25	1.1	"130-37-0"	7407	20900	19460	8256	20620	15970	7388	16490	22370	19160	13780	21740
Flavin Adenine Dinucleotide	C27H33N9O15P2	785.55	5.16	"146-14-5"	27920	17020	32520	20188	85410	56420	12030	67460	24440	84140	79980	79050
D-Glutamic acid	C5H9NO4	147.129	2.31	"6893-26-1"	8905	6266	31490	4941	4660	47240	9932	3525	28010	8902	15850	13890
Icariside E5	C26H34O11	522.21	6.56	"126176-79-2"	78417	20750	11452	11811	167000	8988	6266	157500	13100	39490	44890	52460
6'-O-Feruloyl-D-sucrose	C22H30O14	518.164	0.69	"118230-77-6"	574700	1660000	4527000	665300	1376000	6592000	572600	2126000	4581000	2856000	3340000	2902000
Capsianoside I	C32H52O14	660.336	0.98	"121924-04-7"	227800	999500	366500	155000	920700	213700	112100	699000	574000	834900	878000	742100
13(S)-HODE;13(S)-Hydroxyoctadeca-9Z,11E-dienoic acid	C18H32O3	296.235	12.61	"10219-69-9"	568000	314100	52970	219900	403900	59700	158900	293500	87630	429300	443900	459000
Methyl salicylate-2-O-glucoside	C14H18O8	314.1	4.8	"10019-60-0"	218600	109600	157300	92270	121900	253300	159900	86580	208800	165300	177300	163000
Undecanoic acid	C11H22O2	186.162	6.17	"112-37-8"	453300	545900	482200	394500	523300	518200	387900	587200	333400	415400	468800	429400
Valproate	C8H16O2	144.21	5.01	"99-66-1"	16640	31720	81500	11530	21760	44780	13650	20250	47300	39860	43110	38620
D-Galacturonic acid	C6H10O7	194.139	1.56	"685-73-4"	214200	339600	2062000	112000	1963000	2823000	115700	1929000	2787000	1941000	2196000	2322000
E-3,4,5'-Trihydroxy-3'-glucopyranosylstilbene	C20H22O9	406.4	6.23	"29884-49-9"	85743	42942	22413	107571	39714	30350	102200	13210	9384	87930	92450	98150
12-OH-JA-Ile-1	C18H29NO5	339.4	7.8	0	241499	56952	4221	143837	133455	7381	72818	117719	190841	60340	65950	67870
N-lactoyl-phenylalanine	C12H15NO4	237.25	6.97	0	26520	9901	6225	28450	35210	10720	21480	18030	11510	14960	16840	11710
Orotidine	C10H12N2O8	288.211	1	"314-50-1"	37770	35730	332400	21000	57620	165000	7969	56680	378000	185200	163900	200900
3-Indoleacrylic acid	C11H9NO2	187.195	5.36	"1204-06-4"	70780	156900	395600	39910	58260	207300	64380	68430	189600	171000	194300	201600
1-O-b-D-glucopyranosyl sinapate	C17H22O10	386.351	5.88	"78185-48-5"	34930	110900	27690	59515	60630	48442	6744	123200	29300	148200	168700	169000
L-Homoserine	C4H9NO3	119.119	1.9	"672-15-1"	13850	64040	17830	9179	26700	29120	5992	15190	24780	26090	24440	30530
D-threo-Isocitric acid	C6H8O7	192.124	1.41	"6061-97-8"	566500	1050000	20360000	451500	8051000	27430000	479100	12550000	28340000	12560000	12580000	10690000
D-Glucose 6-phosphate	C6H13O9P	260.03	0.86	"56-73-5"	2120000	3422000	381900	5946000	4714000	355400	848200	1070000	4270000	5903000	6585000	7378000
L-(+)-Rhamnose	C6H12O5	164.16	0.96	"3615-41-6"	32530	35090	78340	21470	49330	45020	11150	39990	82360	78240	81050	69630
Asiatic Acid	C30H48O5	488.7	10.75	"464-92-6"	35720	82971	88497	31950	73496	77511	26610	64586	20410	146900	116900	125900
phosphoribosyl pyrophosphate	C5H13O14P3	390.07	0.88	0	24470	4775	24999	20790	10830	28861	2916	2414	22862	12840	32640	17300
D-Tagatose	C6H12O6	180.156	0.96	"87-81-0"	211400	445300	1412000	218100	410600	760000	239600	1233000	1377000	843800	793200	820100
Manninotriose	C18H32O16	504.437	0.9	"13382-86-0"	6782	27040	14150	6818	31950	5971	16500	29410	23760	20540	26730	16880
3-Phenylpropanoic acid	C9H10O2	150.174	0.7	"501-52-0"	162400	238900	271800	152500	201800	290000	140500	195500	291800	234200	238000	255300
N-Acetyl-L-glutamic acid	C7H11NO5	189.166	1.81	"1188-37-0"	36160	15410	5392	38700	43530	15450	17010	14660	7509	28280	32070	38920
Cyclic AMP	C10H12N5O6P	329.206	1.75	"60-92-4"	713800	123100	657100	435400	748900	2055000	248100	494300	2542000	1275000	1202000	1301000
Pseudouridine	C9H12N2O6	244.07	1.87	"1445-07-4"	165300	108300	188100	62280	245100	473200	54840	272000	509500	281600	259000	302800
Caffeic acid O-glucoside	C15H18O9	342	5.38	0	23740	17063	185600	25172	12790	112700	2911	7806	82320	32760	45620	48480
Indole-5-carboxylic acid	C9H7NO2	161.048	0.69	"1670-81-1"	1289000	2509000	6941000	1481000	2212000	8365000	1323000	3380000	7180000	3904000	4120000	4635000
Deoxycytidine	C9H13N3O4	227.091	1.81	"951-77-9"	4289	3034	4211	5142	3398	3912	3787	3100	13940	2621	3773	2339
Isohemiphloin	C21H22O10	434.121	6.39	"3682-02-8"	147316	55960	475300	123097	40740	225300	157940	54310	375400	161200	150400	154900
sesamolin	C20H18O7	370.105	5.64	"526-07-8"	1278000	7705000	15870000	1243000	8621000	14110000	1393000	10210000	12180000	11150000	11050000	11300000
Kaempferol 3-O-robinobioside	C27H30O15	594.159	6.55	"17297-56-2"	352900	26500000	189500000	3614000	22890000	131700000	1734000	17640000	133500000	114000000	93160000	106300000
Phlorizin	C21H24O10	436.41	7.24	"60-81-1"	9371	7807	15460	2757	15310	18670	4130	11820	37510	8523	10250	5815
1-O-beta-D-Glucopyranosyl sinapate	C17H22O10	386.1	5.88	0	25860	66070	56817	34904	39260	54843	6430	91120	19830	112900	102200	113900
4'-Hydroxyacetophenone	C8H8O2	136.15	6.6	"99-93-4"	22600	15180	12600	19600	10620	37329	18430	47870	19620	102300	98620	106900
Luteolin O-hexosyl-O-hexosyl-O-hexoside	C33H40O21	772.1	5.52	0	379300	121800000	141700000	675500	86760000	118400000	662500	154400000	122800000	171100000	177900000	169900000
UDP-D-glucose	C15H24N2O17P2	566.1	0.95	"133-89-1"	10440	50700	18990	70039	108200	28610	9342	190600	199300	308500	291400	275300
Tanshinlactone	C17H12O3	264.275	5.2	"105351-70-0"	4780	33200	173200	22210	88780	323600	8793	18830	98990	90320	86880	96440
Gallic acid O-Hexoside	C13H16O10	332	4.13	0	6043	3684	23470	4826	5907	39240	4183	5877	32320	13250	11090	11550
Vitamin B1	C12H17N4OS+	265.36	0.82	"70-16-6"	18710	9719	46700	12140	20450	62230	78320	64930	33510	9957	15640	8311
2-Aminoethanesulfonic acid	C2H7NO3S	125.015	1.04	"107-35-7"	42530	17820	47530	42410	86590	77100	38050	99270	2357344	1624000	1829000	1688000
L-threo-3-Methylaspartate	C5H9NO4	147.053	0.87	"6061-13-8"	4827000	255300	12210000	6837000	161700	8189000	4872000	90400	8039000	2565000	2469000	2506000
2,2-Dimethylsuccinic acid	C6H10O4	146.058	0.84	"597-43-3"	8656000	8603000	3454000	3066000	8381000	2966000	4118000	8305000	2072000	11100000	10760000	11160000
2-O-Caffeoylmalic acid	C13H12O8	296.053	0.69	"53755-04-7"	75500	147800	368300	85020	136900	359900	63780	181200	301600	175800	202800	191800
Eicosadienoic acid	C20H36O2	308.272	6.32	"5598-38-9"	919800	767000	1879000	746400	1231000	3296000	764600	1468000	2452000	2130000	2034000	1999000
Eucommiol	C9H16O4	188.105	7.31	"55930-44-4"	278200	254200	80560	181100	250400	131000	110200	178700	104500	176000	170800	164400
3-(2-Naphthyl)-L-alanine	C13H13NO2	215.095	6.07	"58438-03-2"	63250	27970	36310	49640	43790	51760	43440	23010	43400	38140	40130	40690
2-Hydroxycinnamate	C9H8O3	164.047	6.48	"583-17-5"	107500	487500	110000	30520	1568000	161100	70320	704700	127000	696500	710100	724300
Dimethylmalonic acid	C5H8O4	132.042	0.67	"595-46-0"	4442000	7104000	18570000	6565000	7165000	17460000	5307000	10770000	15320000	9790000	8568000	9069000
1-O-Galloyl-D-glucose	C13H16O10	332.074	4.68	"58511-73-2"	7481	51600	129700	14963	39200	103500	3695	10160	89130	52800	40890	43860
Glycitin	C22H22O10	446.41	6.324	"40246-10-4"	43986	15328	32484	41347	29461	33851	68735	15480	22320	60650	46030	56310
Inositol	C6H12O6	180.16	0.85	"87-89-8"	284700	564000	1957000	231500	582000	1067000	334100	1432000	1227000	996700	986300	1000000
Ethylparaben	C9H10O3	166.17	8.703	"120-47-8"	27160	21970	25370	26070	26690	25640	26340	26310	21690	27210	25170	24010
Benzoic Acid	C7H6O2	122.12	7.497	"65-85-0"	12520	42650	36180	25870	43520	44140	18030	37700	52170	26850	35750	38390
Sennoside B	C42H38O20	862.74	6.38	"128-57-4"	15493	13030	11510	3343	17240	10406	4701	8688	9768	13370	8235	9010
Protocatechuic acid	C7H6O4	154.12	4.571	"99-50-3"	30020	82130	145200	40921	33470	95480	53580	46800	127000	95110	91820	91550
GMP	C10H14N5O8P	363.221	0.94	"85-32-5"	6762	11660	9641	14790	20340	12860	3576	6715	8054	14180	12110	14170
Guanidinoethyl Sulfonate	C3H9N3O3S	167.187	1.03	"543-18-0"	193736	201427	10370	75570	16690	11400	8456	21600	33510	299200	299000	254300
D-Xylulose	C5H10O5	150.13	1.01	"551-84-8"	67770	306100	319500	53470	360000	429600	45890	162700	397100	265600	275400	235900
Oxalacetic acid	C4H4O5	132.07	0.69	"328-42-7"	2393000	4396000	9046000	3522000	5172000	9394000	3005000	5300000	8310000	4496000	4718000	4941000
Heptamethoxyflavone	C22H24O9	432.42	7.08	0	20240	17410	445200	23731	7456	335600	9926	8100	446600	97610	94370	96990
L-Fucose	C6H12O5	164.069	0.95	"2438-80-4"	157800	117300	231600	61470	114000	177300	53250	145700	271200	230200	204000	218000
(+)-Dihydrojasmonic acid	C12H20O3	212.285	9.596	"76968-33-7"	7105	3773	4181	5926	3116	4661	4691	4321	3707	5873	5051	3963
L-Proline	C5H9NO2	115.131	0.94	"147-85-3"	1222000	1042000	700400	803900	971800	709700	672500	686900	857300	1403000	1467000	1363000
Ala-Gln	C8H15N3O4	217.22	0.85	"39537-23-0"	183000	146600	136000	60080	104200	102000	105600	196800	202800	155200	188600	183900
Thymidine	C10H14N2O5	242.23	4.289	"50-89-5"	16810	7900	2902	16470	4559	7282	12460	3677	4272	18290	18860	19170
Chlorogenic acid methyl ester	C17H20O9	368.111	5.7	"29708-87-0"	2182000	24340000	50890000	2213000	31180000	48880000	2218000	28540000	44520000	33670000	31500000	31750000
2,6-Dihydroxypurine	C5H4N4O2	152.11	1.714	"69-89-6"	216800	55860	53460	193400	169000	92190	83420	74600	4281000	419600	420700	454000
Biopterin	C9H11N5O3	237.215	2.097	"22150-76-1"	10130	23907	63100	70850	31530	202600	19210	33260	36450	86770	86250	81980
4-Methylvaleric Acid	C6H12O2	116.158	0.89	"646-07-1"	25100	9273	32120	24060	13144	30570	30160	19210	30510	19160	17270	14360
4-Hydroxy-2-Oxoglutaric Acid	C5H6O6	162.098	0.7	"1187-99-1"	1357000	2905000	7136000	1509000	2468000	9549000	1458000	3212000	7346000	4548000	4245000	4474000
gamma,gamma-Dimethylallyl pyrophosphate	C5H12O7P2	246.092	0.95	"358-72-5"	1110000	62710000	245400	3433000	34150000	298300	1614000	6576000	234400	35150000	35590000	36350000
beta-D-Lactose	C12H22O11	342.297	1	"5965-66-2"	687600	6764000	369100	6965000	1306000	597800	5699000	4077000	954600	1503000	1492000	1424000
beta-Hydroxyisobutyrate	C4H8O3	104.104	2.4	"2068-83-9"	17200	7798	23180	3096	15720	42540	11045	3980	21240	19290	26460	23840
Neoeriocitrin	C27H32O15	596.542	6.38	"13241-32-2"	88146	25650	25200	116729	32152	8723	113072	5111	32881	79840	69190	70910
4-Hydroxy-3-methoxyphenylglycol sulfate potassium salt	C9H11KO7S	302.343	0.92	"71324-20-4"	12100	5935	3897	17990	14860	9212	6341	7819	3467	16220	10200	18530
1-Methylguanine	C6H7N5O	165.153	4.09	"938-85-2"	8914	4870	5802	2843	11070	7395	2531	11150	4325	7974	8354	9007
L-Asparagine	C4H8N2O3	132.12	0.843	"70-47-3"	2437000	3022000	1790000	1249000	2699000	2101000	1252000	1648000	1610000	3848000	3876000	3844000
Isorhamnetin	C16H12O7	316.262	8.969	"480-19-3"	101164	8668	2104	3447	3338	3939	134335	25990	5097	344200	339400	317400
L-Glutamine	C5H10N2O3	146.14	0.868	"56-85-9"	12090000	10440000	5114000	3904000	11330000	4211000	4871000	10470000	3138000	13670000	14000000	14710000
D-Ribose 5-phophate	C5H11O8P	230.11	0.89	"207671-46-3"	83340	40310	145798	243400	47640	100971	39742	35090	37620	145300	168300	158500
D-Xylulose 5-phosphate	C5H11O8P	230.11	0.9	"4212-65-1"	515800	545800	122600	1066000	630200	164000	121400	333400	275000	1434000	1421000	1464000
L-Cysteinesulfinic acid	C3H7NO4S	153.16	0.88	"1115-65-7"	4915	36990	35380	9332	20200	32770	9472	9263	55070	37000	36240	28850
Glutaric Acid	C5H8O4	132.115	0.7	"110-94-1"	3664000	7651000	13800000	6106000	7961000	17890000	5407000	9974000	13940000	8215000	8994000	8263000
Linolelaidic Acid (C18:2N6T)	C18H32O2	280.445	15.16	"506-21-8"	2352000	690100	82730	1246000	296300	81350	2737000	740800	837800	3343000	2543000	3016000
Heptadecanoic acid	C17H34O2	270.256	10.53	"506-12-7"	1065000	1366000	1414000	1328000	1433000	1461000	1371000	1935000	1204000	1378000	1215000	1068000
Fumaric Acid	C4H4O4	116.072	1.11	"110-17-8"	833000	2674000	4337000	1047000	2980000	4964000	746000	1426000	3085000	2560000	2546000	2446000
Abscisic Acid	C15H20O4	264.32	8.13	"21293-29-8"	40430	265200	347600	56370	144300	60410	23680	28500	18320	169700	194700	180100
5-Hydroxymethyluracil	C5H6N2O3	142.113	0.96	"4433-40-3"	35670	20780	32980	51300	24820	65150	29950	43230	36590	47530	53680	38460
alpha-Ketoglutaric acid	C5H6O5	146.098	0.87	"328-50-7"	1922000	1731000	566300	657000	2148000	1173455	898800	1833000	457100	2293000	2283000	2478000
3-Methyl-2-Oxobutanoic Acid	C5H8O3	116.115	1.05	"759-05-7"	19060	35500	26220	14400	63960	29580	4504	53450	45400	28780	28340	23540
Rutin	C27H30O16	610.518	6.451	"153-18-4"	248200	76600000	105300000	1770000	46230000	70880000	510500	76450000	60030000	136100000	145700000	149800000
Taxifolin	C15H12O7	304.25	6.885	"480-18-2"	5117	14200	23290	19201	19590	23230	4336	68880	59370	47040	55730	53250
Vitexin	C21H20O10	432.38	6.559	"3681-93-4"	15720	12813	6784	13749	20035	10720	17430	18820	67093	25350	19240	20760
Isorhoifolin	C27H30O14	578.52	6.84	"552-57-8"	13780	5952	44640	10619	9003	52890	29490	9279	25870	8883	20530	13060
Luteolin 7-O-glucoside	C21H20O11	448.38	6.664	"5373-11-5"	46168	68490	204700	35170	27330	195500	52410	31330	143300	101000	105100	107800
Citramalate	C5H8O5	148	2.04	"2306-22-1"	55090	14190	871400	20870	75970	1502000	20440	61100	906800	338000	358600	347900
UDP	C9H14N2O12P2	404.16	0.7	"58-98-0"	4160000	10790000	23740000	5289000	8846000	28580000	4299000	12900000	24830000	14520000	14630000	14330000
12,13-EODE	C18H32O3	296	12.67	0	725800	395500	64720	273100	517300	70210	208600	366200	106400	531200	546700	562200
Gluconolactone	C6H10O6	178.14	1.02	"90-80-2"	66700	121800	82730	30510	152300	58980	39010	105300	89950	95310	127000	114200
DL-Panthenol	C9H19NO4	205.25	4.647	"16485-10-2"	63370	11100	15220	60560	64600	41400	75200	22610	35250	34820	32040	32100
Pyridoxine 5'-phosphate	C8H12NO6P	249.04	0.89	"447-05-2"	25130	129400	5690	43470	85090	14390	15230	24000	23170	95270	106900	116100
Gingerglycolipid B	C33H58O14	678.805	12.02	"88168-90-5"	18040	11560	9014	1623	13490	6312	6735	10450	13100	24480	18120	27890
L-Rhamnose	C6H12O5	164.16	0.98	"73-34-7"	80280	89570	164800	58850	91240	153300	45070	106300	197500	196500	193900	191300
3,4-Dihydroxyhydrocinnamic acid	C9H10O4	182.17	5.64	"1078-61-1"	663600	34773	122800	247200	81640	35977	409400	89860	130789	137600	107500	112700
N alpha-Acetyl-L-glutamine	C7H12N2O4	188.08	7.4	"2490-97-3"	1546000	1388000	462900	958100	1369000	670300	567900	847400	649500	950500	948400	900900
Isomaltulose	C12H22O11	342.116	0.97	"13718-94-0"	4290000	59260000	739400	67970000	7824000	717000	56490000	31040000	3105000	10510000	10870000	11170000
Ketoisophorone	C9H12O2	152.19	8.28	"1125-21-9"	11940	4081	13533	3641	2372	12622	10360	1201	28612	5303	4650	5419
4-Methoxycinnamic acid	C10H10O3	178	8.56	"830-09-1"	11680	9797	4193	6271	24750	3912	20450	11690	3664	153800	164600	182400
Gastrodin	C13H18O7	286.28	3.944	"62499-27-8"	5821	3418	6685	3743	13819	4750	3006	4713	22133	25520	24580	25400
Diosmetin	C16H12O6	300.26	8.911	"520-34-3"	8596	14710	8642	6852	21430	20370	21570	28270	7546	53660	54810	59180
Geniposidic acid	C16H22O10	374.34	4.615	"27741-01-1"	25901	1895	131400	2555	14331	76210	5285	12471	82650	21410	19320	16610
Guanosine	C10H13N5O5	283.24	2.772	"118-00-3"	27110	27720	255000	4999	98840	536300	5974	89290	414000	201300	171200	210500
Liquiritin apioside	C26H30O13	550.516	6.5	"74639-14-8"	519800	4885	34260	185300	11937	11190	712900	14522	35830	98380	102500	94190
2,6-Di-tert-butylphenol	C14H22O	206.167	6.04	"128-39-2"	19399	7639	7224	10040	8570	20260	6789	6904	8335	10400	3516	9876
9S-Hydroxy-10E,12Z-octadecadienoic acid	C18H32O3	296.235	12.61	"15514-85-9"	716900	397000	66470	269000	509300	71990	214100	371200	105900	551500	552000	558600
(7S,8S)-DiHODE	C18H32O4	312.23	1.3	"143288-65-7"	71530	96040	219900	55600	242100	211000	34430	229600	191782	215500	215900	191900
Neochlorogenic acid	C16H18O9	354.309	4.879	"906-33-2"	26210	1004000	83730000	16090	1146000	57840000	142800	6293000	71860000	19730000	20180000	20220000
Cyanidin 3-O-glucoside	C21H21ClO11	484.84	5.21	"7084-24-4"	19733	8390	43940	10016	3834	18590	11112	9966	22170	15000	9099	20170
Astragalin	C21H20O11	448.38	7.24	"480-10-4"	21120	340500	5051000	86140	301200	2514000	50520	422900	4609000	9648000	9117000	9669000
Baicalin	C21H18O11	446.36	7.575	"21967-41-9"	2040	1936	6472	6492	2062	9005	4442	3423	4277	5758	3341	2808
D-Xylonic acid	C5H10O6	166.048	0.9	"526-91-0"	5661000	8783000	9536000	4026000	15290000	11330000	5604000	12800000	9530000	15070000	15980000	15990000
Pantetheine	C11H22N2O4S	278.13	5.84	"496-65-1"	3777000	260100	717900	434700	232800	354700	1803000	366800	266600	1002000	942000	878900
4-Ethylphenol	C8H10O	122.16	7.42	"123-07-9"	80140	131000	128400	133800	97010	151800	52950	128500	90520	140500	151700	155300
Diosmin	C28H32O15	608.54	7.57	"520-27-4"	37536	16714	3094	31928	25023	34124	46492	19762	27735	20470	26500	18740
5-O-p-Coumaroylquinic acid	C16H18O8	338	5.4	0	102400	15870000	53290000	425300	14640000	52750000	960000	44630000	60380000	34810000	36300000	36640000
Mandelic acid	C8H8O3	152.047	4.91	"17199-29-0"	220700	95100	126400	177400	91480	189000	152700	104500	167900	137900	133700	89340
D-Erythrose 4-phosphate	C4H9O7P	200.084	1.08	"585-18-2"	56240	44371	79940	135400	17490	118600	117500	38950	57480	46500	37340	92480
D-Fructose 1,6-bisphosphate	C6H14O12P2	340.116	0.88	"488-69-7"	13070	27240	43206	53720	64080	37073	11640	5814	33224	47820	43880	54600
Guanosine 5'-triphosphate	C10H16N5O14P3	523.18	0.9	"86-01-1"	7950	3320	9039	9047	7633	14900	6423	2815	11480	11860	6493	7464
Lactic acid	C3H6O3	90.078	1.48	"50-21-5"	1872000	296200	64140	3477000	672100	263500	959500	415400	234600	665800	597100	551300
6-Phosphogluconic acid	C6H13O10P	276.135	0.91	"921-62-0"	33510	69290	60370	50980	105000	112600	9554	15040	16160	85560	82020	77400
D-Arabinose 5-phosphate	C5H11O8P	230.11	0.9	"13137-52-5"	595000	607900	95760	1244000	700300	132900	161800	342000	304500	1591000	1692000	1733000
dUMP	C9H13N2O8P	308.182	0.92	"964-26-1"	484700	326900	21870	1486000	788200	55350	348200	100500	86150	811700	775600	642900
Erucic acid	C22H42O2	338.568	2.37	"112-86-7"	45900	122500	466500	251921	322400	1045000	1162592	110500	405400	557600	533700	541800
D-Galactonic acid	C6H12O7	196.155	0.92	"13382-27-9"	4113000	3700000	4198000	1307000	5606000	2390000	1405000	2417000	4623000	5780000	5739000	5948000
Isovanillic acid	C8H8O4	168.15	6.1	"645-08-9"	18190	27600	17315	6842	21790	16735	6824	12800	30930	21890	9428	15580
Hydroferulic acid	C10H12O4	196.2	6.74	"1135-23-5"	26430	30473	25040	7854	170900	55884	4387	20640	93901	68290	63010	54620
Fructose	C6H12O6	180.16	0.92	"57-48-7"	975200	4950000	1642000	356000	1995000	1914000	309900	2531000	1883000	2685000	2165000	2257000
Plantagoside	C21H22O12	466.398	6.09	"78708-33-5"	16135	7777	8661	7920	10497	4967	4277	2842	10510	12490	9881	5481
Galactinol	C12H22O11	342.116	0.99	0	5103000	59100000	995900	72860000	11160000	816600	66840000	41930000	4540000	12130000	13050000	14620000
Ribulose-5-phosphate	C5H11O8P	230.02	0.93	0	73290	41970	153673	224500	58760	108304	14490	34550	38920	153400	152900	175300
Morin	C15H10O7	302.043	8.05	"480-16-0"	5627	237454	17760	5317	1607	21350	5977	5305	251600	720900	746100	711500
Sucrose	C12H22O11	342.116	0.98	"57-50-1"	1999000	25520000	189400	33040000	4429000	160400	27160000	16630000	1976000	4724000	4502000	5774000
Laricitrin	C16H12O8	332.262	2.6	"53472-37-0"	55066	45500	429300	39274	17680	327800	78480	41030	360900	162700	159800	161100
O-Phospho-L-serine	C3H8NO6P	185.072	1.03	"407-41-0"	16453	9149	13685	10361	11746	12888	6111	9399	13400	9682	14970	12750
D-Glucose 1-phosphate	C6H13O9P	260.136	0.86	0	1059000	532000	211500	1706000	843700	204600	746600	362800	350600	948600	942500	890900
Phosphoenolpyruvic acid	C3H5O6P	168.042	1.04	0	10350	10250	13470	7002	11440	14468	7893	7107	11320	10400	16170	12390
3-O-p-coumaroyl shikimic acid O-hexoside	C22H26O12	482.1	5.92	0	7071	378300	1989000	8655	77990	582400	12350	84710	1187000	479400	554500	492200
D-Erythronolactone	C4H6O4	118.027	4.05	"15667-21-7"	13130	16010	66330	15330	22290	25090	11030	16720	13150	91910	95890	95760
Catalpol	C15H22O10	362.333	4.55	"2415-24-9"	15480	23700	57360	5543	56110	34380	6373	27400	145000	38940	49260	33240
L(-)-Malic acid	C4H6O5	134.022	1.08	"636-61-3"	31770000	71680000	162300000	36660000	89960000	188200000	31420000	49600000	112800000	86540000	86540000	84940000
S-Methylglutathione	C11H19N3O6S	321.1	1.12	"2922-56-7"	8488	31960	27450	15710	18470	30120	19450	13870	19400	36410	32170	23100
Dl-3,4-Dihydroxymandelic acid	C8H8O5	184.037	2.41	"775-01-9"	52340	604400	327000	27290	692300	116800	91460	909700	150300	461800	452400	478000
N-[(-)-Jasmonoyl]-(L)-Isoleucine	C18H27NO4	323.401	9.96	0	40699	12671	39069	22293	16526	24700	82442	31266	31290	36650	44750	40180
3-N-Methyl-L-histidine	C7H11N3O2	169.181	0.85	"368-16-1"	17750	17570	16980	18290	29340	23550	18090	9749	28860	46750	36840	38350
3-Hydroxypropanoic acid	C3H6O3	90.032	1.21	"503-66-2"	53740	161700	137400	33200	90960	153600	26170	90550	112500	129900	113000	110300
1,5-Anhydro-D-glucitol	C6H12O5	164.069	1	"154-58-5"	19470	68730	45310	16610	59710	91020	9128	55100	57480	92220	80030	72470
Maltose	C12H22O11	342.3	1.01	"69-79-4"	326400	2611000	411400	1428000	578100	670200	1293000	1735000	903000	689900	683600	643800
Antiarol	C9H12O4	184.19	6.88	"642-71-7"	9777	5507	28460	4663	7926	27300	12126	7035	23410	6741	10550	6583
1-Naphthyl acetate	C12H10O2	186.21	6.99	"830-81-9"	1100000	1120420	1201000	1362000	703800	1552000	1320000	937900	1408000	1040000	1044000	1129000
7-O-Methyleriodictyol	C16H14O6	302.079	8.86	"51857-11-5"	50822	13942	8356	9831	44490	19950	7017	12550	15790	24340	16240	30170
p-Coumaric acid-4-O-glucoside	C15H18O8	326.1	5.55	"117405-48-8"	142100	2272000	5005000	106400	2912000	3213000	209800	5557000	3475000	3645000	3893000	4064000
Lumichrome	C12H10N4O2	242.233	5.93	"1086-80-2"	62570	13450	91730	81440	28110	87950	43040	26050	135400	72850	65820	43820
Guanidineacetic acid	C3H7N3O2	117.054	1.13	"352-97-6"	24980	43740	15110	20490	60980	38730	10780	61030	127900	56820	48790	38750
Bisdemethoxycurcumin	C19H16O4	308.328	6.53	"33171-05-0"	23160	18290	55410	17100	26250	92420	16480	43770	60670	53890	50410	52790
Isomucronulatol-7-O-glucoside	C23H28O10	464.469	6.53	"94367-43-8"	368317	592800	1056000	20520	221600	487900	9630	542200	2544000	3010000	3049000	2862000
Isomangiferolic acid	C30H48O3	456.36	14.72	"13878-92-7"	38640	4481	12070	259300	10240	17570	79780	10780	15740	52370	49300	49530
2,4-Di-Tert-Butylphenol	C14H22O	206.167	6.02	"96-76-4"	9198	7799	5408	7047	8284	16900	8396	10425	8432	13060	8146	12590
Methyl 4-hydroxybenzoate	C8H8O3	152.15	8.26	"99-76-3"	21030	7028	17667	5178	7854	17324	17080	10156	20367	7794	4487	7919
3-O-p-Coumaroylquinic acid	C16H18O8	338.1	5.92	"87099-71-6"	3874	750300	3333000	20670	485700	2992000	16080	1089000	3341000	1630000	1680000	1718000
Rosmarinic acid-3'-O-glucoside	C24H26O13	522.137	6.54	"910028-78-3"	21095	46210	8378	8437	28340	21977	15450	44170	5580	14880	9427	12690
2,6-Dimethyl-7-octene-2,3,6-triol	C10H20O3	188.141	7.31	"73815-21-1"	296700	260300	87400	188300	273100	146900	134200	180100	116700	178600	177100	183400
L-Citramalic acid	C5H8O5	148.037	1.46	"6236-09-5"	101800	170800	1043000	60030	1059000	1323000	51990	1020000	1245000	972600	977800	1029000
12(13)-EpOME	C18H32O3	296.235	12.61	"6799-85-5"	696700	394400	65570	269800	480400	70260	196000	360800	105500	543000	537600	533500
Sebacic acid	C10H18O4	202.248	8.111	"111-20-6"	157300	117100	106700	141000	146500	135100	124500	128400	115200	160700	141700	146900
Kaji-ichigoside F1	C36H58O10	650.85	6.71	"95298-47-8"	12368	6136	72120	14305	6216	31190	5914	12841	30810	27980	19030	31940
2-Methylpentanedioic acid	C6H10O4	146.14	5.012	"617-62-9"	111800	32610	39120	39090	116600	9431	29250	20110	49973	59640	57610	65750
Isoquercitrin	C21H20O12	464.38	6.596	"482-35-9"	9007	1387000	1766000	29800	570400	698100	11920	922600	3410000	5066000	5240000	4575000
Dulcitol	C6H14O6	182.17	0.897	"608-66-2"	140000	39100	9147	8135	19850	6773	32680	8397	12300	19540	25270	26210
Quinic acid	C7H12O6	192.17	0.998	"77-95-2"	3798000	76460000	62580000	7086000	118400000	58370000	2420000	96580000	58510000	106900000	103500000	97620000
L-Alanyl-L-leucine	C9H18N2O3	202.251	4.45	"3303-34-2"	485200	309100	796600	226500	371400	976600	167400	385000	978500	801700	816900	853800
L-Saccharopine	C11H20N2O6	276.286	1.03	"997-68-2"	1449000	1358000	413500	2204000	2447000	671600	1463000	1660000	730800	2278000	2351000	2304000
L-Cysteine-glutathione gisulfide	C13H22N4O8S2	426.466	0.96	"13081-14-6"	94860	792300	83890	32240	435100	105600	22770	149700	259500	553900	456000	450300
L-Cystathionine	C7H14N2O4S	222.262	0.84	"56-88-2"	82950	2857	2862	11010	8421	5950	67067	1941	78950	21720	17730	8229
L-Canavanine	C5H12N4O3	176.174	2.96	"543-38-4"	26590	1299	169800	22160	17690	234600	39760	14770	173600	89890000	88310000	92440000
Swainsonine	C8H15NO3	173.21	5.53	"72741-87-8"	33360	15950	6187	23960	20800	13880	19810	2640	41396	15430	15870	20060
Threonyl carbamoyl adenosine	C15H20N6O8	412.35	5.08	0	48400	25780	86690	33130	72980	105300	32610	60450	76220	60240	49950	75490
2,2'-Cyclouridine	C9H10N2O5	226.186	1.01	"3736-77-4"	53640	17520	39660	13100	59190	117800	23020	37320	164600	88000	83280	96620
7-Ethylcamptothecin	C22H20N2O4	376.41	9.44	"78287-27-1"	175100	920300	38170	87100	474100	273593	241332	437200	45940	426700	327300	434100
N', N''-Caffeoyl, feruloylputrescine	C23H26N2O6	426.46	0.98	0	235200	1239000	161600	35790	721300	203700	39100	310600	487500	996300	897500	1173000
N', N''-Caffeoyl, p-cinnamoylputrescine	C22H24N2O4	380.44	1.32	0	28097	14950	77510	28540	56120	121900	19050	21290	68280	97600	77210	31770
Putrescine	C4H12N2	88.1	0.68	"110-60-1"	2183000	722700	201300	984300	939700	693600	818300	947800	2358000	1140000	1219000	1181000
1,5-Diaminopentane	C5H14N2	102.116	0.83	"462-94-2"	951600	147100	252900	246400	257200	256100	174200	235000	219000	564400	561400	469500
Maleic acid	C4H4O4	116.011	0.96	"110-16-7"	1183000	3955000	6172000	1756000	3944000	3503000	1095000	2380000	3735000	13980000	14320000	13840000
Dibutyl phthalate	C16H22O4	278.152	13.42	"84-74-2"	4039000	6641000	6437000	3813000	3917000	5255000	4828000	4209000	5300000	4934000	6744000	8015000
Chinese bittersweet alkaloid II	C18H30N2O3	322.4	6.13	0	49990	72850	854300	22510	108300	784700	37630	97130	731500	175500	234500	239900
Chrysoeriol 5-O-hexoside	C22H22O11	462.404	7.18	0	49650	102900	128900	254500	54790	157900	32300	127700	100200	129500	156500	124500
Chrysoeriol C-hexoside	C22H22O11	462.404	6.72	0	12790	13042	14980	10920	5583	31950	38700	8645	21020	18500	10880	18660
Serotonin	C10H12N2O	176.215	2.96	"50-67-9"	32780	3119	206800	32310	21900	269800	44370	18710	214200	116000000	122500000	114000000
Sarcosine	C3H7NO2	89.093	0.9	"107-97-1"	5500000	13660000	512600	1373000	2738000	1020000	553100	2533000	1166000	7096000	7047000	3666000
Spermidine	C7H19N3	145.246	0.68	"124-20-9"	860800	2170000	6099000	765100	3126000	7403000	772700	5456000	8532000	3988000	3903000	3539000
S-Methyl-5'-thioadenosine	C11H15N5O3S	297.333	4.94	0	630000	232000	172300	170700	178900	174100	108100	211300	116900	345200	329100	343000
R-Aminobutyrate	C4H9NO2	103.12	0.91	"3775-73-3"	5744000	9807000	1379000	2021000	10020000	2459000	1017000	9108000	1365000	7376000	7086000	6929000
Purine	C5H4N4	120.112	4.1	"120-73-0"	39010	123800	363000	34480	48970	165200	14390	41980	139300	148400	143500	172800
S-Adenosyl-methionine	C15H22N6O5S	398.4	0.84	"17176-17-9"	741800	1111000	960600	227300	1593000	1470000	181000	772300	650700	1844000	1564000	799600
Vitamin B2	C17H20N4O6	376.364	5.94	"83-88-5"	1200000	46360	868900	352400	130400	1263000	456400	80200	1212000	559300	513500	555000
Nε,Nε,Nε-trimethyllysine	C9H20N2O2	188.267	0.76	"19253-88-4"	573800	437000	761700	269900	429000	736900	221200	393000	850100	713400	836800	829000
Linderane	C15H16O4	260.285	11.266	"13476-25-0"	3733	28120	51760	2402	28530	25080	3178	27560	57920	23520	35220	41130
Imperialine	C27H43NO3	429.635	6.799	"61825-98-7"	15264	8449	29270	12885	22640	14870	10710	20940	22090	17640	7799	24120
Schaftoside	C26H28O14	564.492	6.074	"51938-32-0"	14240	15070	31210	7200	46550	18790	8794	49180	18850	25090	18820	11830
Corydaline	C22H27NO4	369.454	7.509	"518-69-4"	24230000	8129000	12290000	43880000	19790000	17570000	39400000	18240000	12580000	34350000	34120000	36600000
Bornyl acetate	C12H20O2	196.29	9.209	"76-49-3"	42550	48640	18340	35040	42350	24760	41160	38410	20530	29530	52230	39760
Astragaloside IV	C41H68O14	784.97	9.419	"84687-43-4"	927	8115	5804	735	6103	5436	739	2961	4235	4247	5923	4660
Jatrorrhizine	C20H20NO4+	338.38	7.262	"3621-38-3"	180000	198100	466400	352300	348300	855300	247100	297600	626300	388100	406100	363600
Isopsoralen	C11H6O3	186.16	7.927	"523-50-2"	3054	6898	19290	8333	5742	36860	7191	9786	35830	10390	16420	8352
Sarsasapogenin	C27H44O3	416.645	6.14	"126-19-2"	9741	10280	9368	11273	10803	7007	9343	10520	5825	11180	8511	17010
Suberosin	C15H16O3	244.29	11.9	"581-31-7"	18040	11080	5129	5390	4477	4226	35466	9781	4002	12410	10200	10950
N-Benzyllinoleamide	C25H39NO	369.591	7.51	"18286-71-0"	23660000	5333000	11210000	56080000	20020000	18760000	46730000	17790000	14340000	42970000	44160000	47140000
Adenosine 5'-Diphosphate	C10H15N5O10P2	427.201	1.05	"58-64-0"	11140	27170	12500	12480	58360	12120	7854	55540	92640	93200	183800	151100
Aspartic Acid	C4H7NO4	133.103	0.84	"6899-03-2"	5366000	3399000	3227000	1578000	4049000	2188000	1069000	2844000	1988000	4688000	5109000	4432000
Ala-gly	C5H10N2O3	146.144	0.84	"687-69-4"	19670000	17760000	5401000	7983000	25580000	3544000	4241000	10620000	2990000	28270000	27790000	23740000
Gly-Phe	C11H14N2O3	222.24	4.88	"3321-03-7"	318100	549500	1498000	130200	534000	744400	112400	433100	1591000	1812000	1794000	1792000
Gly-Tyr	C11H14N2O4	238.24	3.09	"658-79-7"	50860	392000	307200	43130	292200	497300	37050	318000	790800	437400	602700	600700
glutathione disulfide	C20H32N6O12S2	612.631	1.81	"27025-41-8"	325400	108800	42220	125000	1032000	69590	52910	383200	20120	545100	524500	598400
Histidine	C6H9N3O2	155.15	0.81	"4998-57-6"	11870000	11620000	9431000	3643000	7196000	6940000	2146000	5417000	33570000	12880000	14020000	15560000
Homocysteic acid	C4H9NO5S	183.18	1.83	"1001-13-4"	62170	312200	211400	112200	204900	234100	38370	157700	653600	272000	215200	255700
Homoserine	C4H9NO3	119.119	0.9	"1927-25-9"	4204000	7406000	2560000	1890000	11080000	2877000	784900	4106000	2398000	7763000	7908000	6313000
Isomaltose	C12H22O11	342.297	0.9	"499-40-1"	48450	346900	110500	88210	273800	124400	120000	217800	95300	108600	141300	247000
Tricin 5-O-hexoside	C23H24O12	492.43	7.19	0	13220	24956	36450	8410	26461	20410	18161	9547	47610	37710	55240	33480
Geranyl acetate	C12H20O2	196.29	1.2	"105-87-3"	1104000	419800	336500	1449000	600700	229300	1511000	906800	476700	512300	579600	710900
Sanguinarine	C20H14NO4+	332.3	7.5	"2447-54-3"	348600000	983700	2274000	96440000	1922000	473100	150900000	214000	109400	79660000	77470000	75920000
6-Paradol	C17H26O3	278.39	12.85	"27113-22-0"	347000	250000	73650	65800	349400	79030	77860	244700	96110	235800	256500	229500
N-(9H-Purin-6-ylcarbamoyl)threonine	C10H12N6O4	280.24	14.46	0	504100	213800	266300	336700	364800	380800	579800	288200	292700	378700	405700	414500
N2-Acetyl-L-lysine	C8H16N2O3	188.224	1.03	"1946-82-3"	47180000	79930000	197800000	52210000	81760000	225800000	50250000	105200000	187300000	138100000	143400000	143700000
N-Methyl-a-aminoisobutyric acid	C5H11NO2	117.146	1.22	"2566-34-9"	32150000	39460000	34300000	14010000	35710000	35930000	7375000	12250000	26490000	45690000	45040000	35740000
Tilarginine	C7H16N4O2	188.23	0.95	"156706-47-7"	167700	96470	74420	49320	251300	32880	118700	78090	65440	226300	219900	224200
Oleoylethanolamide	C20H39NO2	325.298	14.61	"111-58-0"	149200	22470	5771	15060	41650	7464	18340	13460	11640	61580	73810	65140
4-Methylaminobutyrate	C5H11NO2	117.07	0.92	"1119-48-8"	13140	15990	2374	12958	15160	5701	2098	6666	3773	13700	19520	12130
N-Acetyl-D-phenylalanine	C11H13NO3	207.226	4.1	"10172-89-1"	1350	2337	4275	8585	1385	2191	3520	3006	1183	3112	2469	1709
4',5,6,7-Tetramethoxyflavone	C19H18O6	342.11	9.87	"1168-42-9"	97970	10380	8390	4319	17190	11667	199600	3452	1639	15720	15490	12980
Scopolamine	C17H21NO4	303.353	5.353	"51-34-3"	2928	2090000	2311000	7011	1069000	1747000	12600	3027000	1796000	3189000	2732000	2560000
Verbenalin	C17H24O10	388.366	6.019	"548-37-8"	25413	7560	11874	28348	11430	14480	37903	14170	13612	18720	26940	29070
Xanthosine	C10H12N4O6	284.225	3.928	"146-80-5"	51570	50430	65490	38520	44070	33690	12680	28730	34860	183900	167300	169300
pyridoxal	C8H9NO3	167.16	1.15	"66-72-8"	745100	931000	1152000	402500	1118000	793000	756200	1156000	1241000	700900	794700	639900
1,4-dihydro-1-Methyl-4-oxo-3-pyridinecarboxamide	C7H8N2O2	152.059	1.66	"769-49-3"	153800	59880	54300	212200	144100	75090	87240	66240	4915000	445400	439600	417400
Melezitose	C18H32O16	504.44	0.998	"597-12-6"	5140000	45800000	7563000	54300000	91940000	5157000	41980000	37230000	13800000	27010000	26280000	28650000
Tryptophol	C10H11NO	161.2	7.656	"526-55-6"	6863	11700	6282	5075	5965	11710	2893	16160	15497	28500	15920	20230
Trans-Zeatin	C10H13N5O	219.24	4.588	"1637-39-4"	108700	202100	192700	184700	107700	288100	138400	147100	122800	124800	79510	208500
Ademetionine	C15H22N6O5S	398.44	0.8	"29908-03-0"	37440	51370	47150	8139	31840	31320	2534	62530	26660	66450	57850	57900
Scopolin	C16H18O9	354.096	5.51	"531-44-2"	97392	18260	103900	53448	23330	132400	134360	15780	153600	71910	72810	42820
N-Acetylthreonine	C6H11NO4	161.069	1.73	"17093-74-2"	10670	125747	202000	66032	23320	181200	4036	95538	142900	202900	183700	184800
1-O-Caffeoyl quinic acid	C16H18O9	354.095	5.43	0	122723	4881	714900	12840	5212	617800	190940	7039	1697000	156600	244300	175900
7-methylguanine	C6H7N5O	165.065	4.11	"578-76-7"	9195000	28510000	82840000	7979000	13080000	37670000	3344000	10950000	36360000	36150000	36430000	35240000
Dehydroeffusol	C17H14O2	250.297	8.74	"137319-34-7"	6352	3001	10930	6295	2740	8946	7033	4734	6528	8146	11920	13920
Palmaturbine	C20H20NO4	338.383	7.18	"16176-68-4"	728900	283900	883100	1229000	787700	1780000	1036000	692600	1025000	1228000	1156000	1236000
Asp-glu	C9H14N2O7	262.217	0.96	"6157-06-8"	157900	177300	80070	169000	301900	83800	127800	230600	86010	266300	272900	297400
5-Hydroxylysine	C6H14N2O3	162.19	0.9	"1190-94-9"	707400	2290000	1577000	813100	1972000	1548000	797300	1924000	1660000	1323000	1750000	1453000
Dl-3-Hydroxynorvaline	C5H11NO3	133.146	0.85	"2280-42-4"	7164000	4351000	4457000	2595000	4982000	3786000	1929000	3738000	3934000	5670000	5656000	5357000
D-Homocysteine	C4H9NO2S	135.185	1.86	"454-28-4"	237500	700800	473700	212600	503700	502100	90500	319400	1741000	617900	569700	643000
Deoxyadenosine	C10H13N5O3	251.242	2.78	"958-09-8"	1335000	1279000	221600	2848000	626900	96990	2190000	492700	54310	3118000	3323000	3044000
Cycloleucine	C6H11NO2	129.157	0.84	"52-52-8"	197800000	168400000	111100000	97030000	228900000	78370000	52290000	100700000	69390000	263700000	263400000	253500000
2-Pyrrolidinone	C4H7NO	85.1	2.369	"616-45-5"	35000	42360	69150	15370	30100	52950	8143	21770	59150	64440	66650	56620
Terpinyl Acetate	C12H20O2	196.29	1.16	"80-26-2"	1282000	406000	319162	1254000	418900	146400	1281000	616700	180800	329700	323500	444900
Raceanisodamine	C17H23NO4	305.369	5.27	"17659-49-3"	42961	5512	6962	7919	5455	5543	128903	11160	10470	19380	14700	13790
Lipoamide	C8H15NOS2	205.341	4.89	"940-69-2"	45610	97350	298000	22490	28960	147700	46520	52300	127100	116200	143300	136800
Betaine	C5H11NO2	117.15	0.907	"107-43-7"	161000000	3193000	5904000	21500000	6967000	16320000	44260000	9456000	10160000	45340000	48200000	42670000
5-Methyluridine	C10H14N2O6	258.228	1.02	"1463-10-1"	61470	133300	137608	106500	108300	97288	80690	103100	75430	75910	97470	108800
Guanosine 3',5'-Cyclic Monophosphate	C10H12N5O7P	345.205	0.71	"7665-99-8"	15460	34840	102600	17880	38190	157600	15270	46340	85480	62160	53510	60860
Kynurenine	C10H12N2O3	208.214	3.78	"343-65-7"	8345	3027	58900	10970	3158	32510	6163	3662	927800	89310	79750	68270
Histamine	C5H9N3	111.145	1.04	"51-45-6"	1186000	2037000	4894000	1232000	4157000	10580000	1144000	3787000	7800000	4961000	5113000	4403000
N-Phenylacetylglycine	C10H11NO3	193.199	6.55	"500-98-1"	21960	4737	45469	69470	4425	51280	67320	25552	59680	50450	60880	38770
N-Acetylputrescine	C6H14N2O	130.188	0.75	"5699-41-2"	412300	52140	78256	93140	38480	57551	89260	33380	37040	83790	108700	105000
N-Acetyl-L-Tyrosine	C11H13NO4	223.225	5.17	"537-55-3"	9393	8431	43970	4279	5658	17740	32708	6177	30450	9601	8580	13290
N-Acetyl-L-valine	C7H13NO3	159.183	0.96	"96-81-1"	115300	120700	336411	91190	349200	435500	165800	278700	776100	634200	628500	481400
N1-Acetylspermine	C12H28N4O	244.377	0.88	"25593-72-0"	17050	153100	24270	14760	109600	26630	6871	61570	36970	73840	65680	56840
Tetraethylammonium fluoride	C8H20FN	149.25	1.04	"665-46-3"	4157000	1479000	17670000	2253000	5809000	16030000	5180000	9654000	10240000	12650000	6526000	10770000
5'-Deoxy-5'-(Methylthio)Adenosine	C11H15N5O3S	297.333	4.91	"2457-80-9"	375900	149400	125500	116700	124000	127200	74760	176200	84360	241700	219500	246300
Narcissoside	C28H32O16	624.544	6.825	"604-80-8"	13710	328100	85570	110722	120200	128000	141553	176500	92090	850200	703500	488400
Dehydrocorydalin	C22H24NO4+	366.43	7.923	"30045-16-0"	3136	86540	1153000	40900	911700	4187000	5389	470000	2457000	966500	1151000	1081000
Apigenin C-pentoside	C20H18O9	402.35	0.73	0	5786	24800	96920	9949	25090	111800	7901	59750	115900	69960	61770	132100
Adenosine O-ribose	C15H21N5O8	399.39	3.45	0	1752	1464	8322	2142	1740	2942	3542	5733	18050	3938	4442	5287
Abscisic acid glucose ester	C21H30O9	426.458	5	"79199-48-7"	118113	6897	149200	3634	21140	304300	322449	4161	187100	164400	141200	136200
9,17-Octadecadiene-12,14-diyne-1,11,16-triol	C18H26O3	290.397	13.78	"211238-60-7"	41012	6721	11010	41665	10680	9414	60048	9299	6522	35380	22030	33290
8-Chlro-1-tetrahydronorharmanone	C11H9ClN2O	220.655	2.67	"5565-76-4"	125200	104400	4642000	67750	73720	3183000	50820	109700	1872000	997000	1012000	969800
Plumbagin	C11H8O3	188.18	10.441	"481-42-5"	5762	3570	6403	4253	2878	4304	4004	4687	3677	13860	8429	7364
Indole-3-acetic acid	C10H9NO2	175.18	7.567	"87-51-4"	13380	8870	9552	9774	29510	12450	30640	69710	9454	274200	307300	310300
p-coumaroyl-cinnamoyl-caffeoyl spermidine	C34H37N3O6	583.67	4.95	0	159900	46870	105200	15390	239000	251900	29910	166100	85780	319700	331700	329300
N-hexosyl-p-coumaroyl putrescine	C19H28N2O7	396.1	17.63	0	11950	5680	5411	44070	3452	3055	31970	3432	5450	29790	34210	29630
Agmatine	C5H14N4	130.1	0.92	"306-60-5"	263700	26430	56864	36320	15100	23390	69260	28780	73020	90820	90990	89550
1-O-Feruloyl quinic acid	C17H20O9	368.1	6.23	0	29620	308400	1565000	34650	267600	1818000	41710	536000	963300	635100	603100	877800
Chrysin O-hexoside	C21H20O9	416.2	6.19	0	16910	7258	74105	8473	14491	43392	50507	10145	42104	60910	66890	20330
Histidinol	C6H11N3O	141.1	0.72	"4836-52-6"	730500	1156000	1978000	602200	917900	2181000	423000	1005000	1814000	1579000	1489000	1295000
1'-Hydroxymidazolam	C18H13ClFN3O	341.772	5.9	"59468-90-5"	110100000	236600	2798000	11290000	175400	737300	55290000	179700	1360000	24310000	25200000	23850000
delta-Tridecalactone	C13H24O2	212.3	9.2	"7370-92-5"	42550	286100	8238	17650	103700	10570	16550	106800	8555	91230	141200	113900
Caffeic aldehyde	C9H8O3	164.1	1.84	0	1989000	7429000	4955000	2330000	5477000	5266000	1083000	3599000	18270000	6311000	5855000	6949000
MAG (18:2)	C21H38O4	354.1	14.64	0	25760	38190	1825	20640	57000	5318	48850	21130	1150	52820	38180	69640
LysoPC 16:1	C24H48NO7P	493.3	11.57	0	25030	5387	14170	30770	8285	74370	4094	4192	595800	36340	39250	45970
Dl-Alanyl-glycine	C5H10N2O3	146.144	0.84	"1188-01-8"	104400000	102900000	36420000	53650000	129400000	50240000	30770000	65580000	29320000	155200000	155200000	145500000
Dl-Indole-3-lactic acid	C11H11NO3	205.21	4.87	"832-97-3"	28250000	54710000	164800000	14500000	27230000	91490000	25130000	31800000	82310000	83310000	81400000	84380000
DL-Leucine	C6H13NO2	131.173	2.3	"328-39-2"	677500	949500	1532000	246400	501700	809000	122600	162400	562100	999900	1019000	931600
Dl-Norleucine	C6H13NO2	131.173	0.9	"616-06-8"	114100000	1872000	3864000	13150000	4000000	7221000	26920000	5844000	6522000	30710000	25630000	30810000
Proline	C5H9NO2	115.131	0.96	"609-36-9"	17030000	58110000	79800000	20750000	47910000	41400000	15180000	22680000	53020000	183000000	162400000	142800000
Ergothioneine	C9H15N3O2S	229.299	1.03	"497-30-3"	47390	40657	47170	72490	36078	40210	113800	29760	102300	83010	75840	80230
Glutamine	C5H10N2O3	146.145	0.81	"585-21-7"	266400000	286300000	82680000	127500000	338100000	72800000	75170000	178700000	66210000	374400000	377700000	358300000
Triethyl citrate	C12H20O7	276.28	9.15	"77-93-0"	34030	121800	9515	22730	66130	19430	23390	51660	15850	76250	72360	68920
L-Glycyl-L-phenylalanine	C11H14N2O3	222.1	4.97	"721-66-4"	535400	814900	1292000	296000	701900	1333000	200600	748700	2342000	1719000	1760000	1703000
(-)-Sparteine	C15H26N2	234.38	4.87	"90-39-1"	19868	6583	15270	29940	11030	19290	13466	9424	12350	23700	27310	20590
Cyclen	C8H20N4	172.27	0.71	"294-90-6"	142600	269000	625300	208600	222700	674800	122700	355400	591900	357200	367200	291100
Rauwolscine	C21H26N2O3	354.4	6.77	"131-03-3"	4664000	267700	2819000	5967000	633000	2167000	5438000	739700	2221000	2127000	2099000	2128000
Tropinone	C8H13NO	139.19	1	"532-24-1"	29520	47540	17870	16250	31480	29540	16230	21540	23510	17650	27830	11930
N', N''-DiFeruloylspermidine	C27H35N3O6	497.58	6.5	0	16280	6165	8139	6697	4007	5684	8978	8728	10430	9775	12390	20960
N,N-Dimethyl-1,4-phenylenediamine	C8H12N2	136.194	4.43	"99-98-9"	13870	17425	31170	2245	9330	28060	5419	9017	25080	55110	48950	53740
N1,N10-Dicoumaroyl spermidine	C25H31N3O4	437.53	6.24	0	18998	4886	22800	14931	10851	16660	42951	5938	32110	17610	11710	11800
S-ribosyl-L-homocysteine	C9H17NO6S	267.3	0.91	0	733500	760200	336700	70780	786600	298800	87100	791400	226800	712700	813000	776100
1-Methylhistidine	C7H11N3O2	169.18	0.84	"332-80-9"	169300	360000	542300	215400	475900	602500	209500	384000	1164000	576500	543800	561200
gamma-Glutamylglutamic acid	C10H16N2O7	276.243	1.05	"1116-22-9"	1094000	438500	163300	1378000	1388000	217200	1248000	1067000	415700	1405000	1487000	1514000
Trimethyllysine	C9H21N2O2+	189.275	1.03	"19253-88-4"	54160	49940	77980	45090	89630	76170	37950	89030	75490	166000	151300	150100
L-Tryptophan	C11H12N2O2	204.23	4.894	"73-22-3"	3589000	5128000	29680000	1236000	3078000	11280000	3101000	2076000	11630000	10820000	10930000	10060000
Pipecolic acid	C6H11NO2	129.16	1.042	"535-75-1"	128500000	129000000	75960000	72500000	169300000	55680000	41480000	95690000	61560000	179400000	183600000	177800000
Fraxetin	C10H8O5	208.17	6.277	"574-84-5"	190800	8555	31690	32120	21356	39030	87580	21582	33938	60990	43660	59790
L-Pipecolate	C6H11NO2	129.16	1.049	"3105-95-1"	4432000	4111000	1503000	1557000	6031000	1111000	850700	2530000	1318000	7060000	7265000	6264000
Glutathione	C10H17N3O6S	307.32	1.51	"70-18-8"	33380	12560	50200	36340	58860	68800	26310	44600	252000	103100	87390	105900
7-(2-Hydroxyethyl)theophyline	C9H12N4O3	224.217	1.17	"519-37-9"	9403	32350	7565	6878	18620	16020	6520	15400	9935	11730	8853	15830
5-Sulfanyl-1-pentanesulfonamide	C5H13NO2S2	183.29	15.17	0	112300	44540	35520	61150	33780	50790	82340	44200	56490	71830	84040	66300
4-Pyridoxic acid O-hexoside	C14H19NO9	345.306	1.66	0	78796	63170	355000	11500	24700	57120	19650	44560	281100	85980	89900	63540
Syringetin 3-O-hexoside	C23H24O13	508.1	0.98	0	30500	441300	227300	742300	211800	182700	624400	200200	396000	255700	271500	167900
C-hexosyl-luteolin O-hexosyl-O-pentoside	C32H38O20	742.1	0.72	0	3980	23730	47750	16525	7570	77970	3997	13120	56490	18720	31410	34170
Chrysoeriol 6-C-hexoside 8-C-hexoside-O-hexoside	C34H42O21	786.1	0.95	0	32755	22180	47680	36080	36840	55310	30980	31590	70150	51850	60840	39670
Luteolin 8-C-hexosyl-O-hexoside	C27H30O16	610.2	6.4	0	250675	31880	41620	9421	20040	22530	283267	26930	73170	161200	83880	70320
O-Phosphocholine	C5H15NO4P+	184.15	0.87	"3616-04-4"	164500	959600	235600	193900	812900	76420	17040	322700	3349000	2856000	4339000	3810000
Pyridoxine O-glucoside	C14H21NO8	331.323	1.68	0	1291000	6602000	10040000	2621000	6961000	6700000	1887000	2908000	4136000	3625000	3439000	4069000
3-Hydroxykynurenine	C10H12N2O4	224.1	5.96	"2147-61-7"	142731	33850	375100	29193	54600	356200	239406	23520	266900	113600	98240	116700
Benzamide	C7H7NO	121	4.56	"55-21-0"	2043000	262000	1042000	2066000	207400	924600	1846000	214200	509300	1869000	1876000	1710000
6-Hydroxymethylherniarin	C11H10O4	206.1	5.96	"117597-79-2"	6684	57640	881800	7272	30940	485900	6640	14390	559000	244800	248300	209100
O-methylnaringenin C-pentoside	C21H22O9	418.1	0.72	0	20806	12740	210600	8764	9203	86910	5595	8523	68260	18030	15240	19330
4',6,7-Trihydroxyisoflavone	C15H10O5	270.241	6.97	"17817-31-1"	4838	6344	3684	4092	5811	5826	6407	6896	19843	4616	8601	14110
Methyl chlorogenate	C17H20O9	368.34	6.24	"123483-19-2"	16430	65130	872500	13310	22662	293900	14110	101200	551800	187200	125800	200400
N-Feruloyl spermidine	C17H26N3O3	320.1	17.03	0	22420	13330	8337	18570	11180	10440	21310	13330	10280	14060	22190	12850
N-Caffeoyl putrescine	C13H18N2O3	250.1	4.56	"29554-26-5"	22750	296400	2996000	3785	576600	1630000	44100	245200	910800	909400	959900	899400
O-Feruloyl 4-hydroxylcoumarin	C19H14O6	338.1	17.01	0	43230	19830	21110	37550	19360	23050	42240	28310	20070	32110	43620	32200
Aminopurine	C5H5N5	135.1	1.24	0	1716000	1028000	11700000	1525000	1715000	19870000	597700	761100	18150000	11520000	11170000	9443000
2-Aminoadipic acid	C6H11NO4	161.1	0.95	"1118-90-7"	2514000	8217000	17840000	986800	7196000	2169000	1120000	5343000	1380000	5527000	5492000	6024000
5-Methoxy-N,N-dimethyltryptamine	C13H18N2O	218.1	6.58	"1019-45-0"	31402	49450	21560	4350	234400	24800	6229	183300	37310	78780	62850	54360
N-formylmethionine	C6H11NO3S	177	2.97	"4289-98-9"	35085	33006	115227	55240	74295	14410	13117	17029	5611	3587000	3398000	3440000
D-Glucosamine	C6H13NO5	179.17	0.79	"3416-24-8"	53530	62300	43220	59330	42370	45870	42570	53650	51421	38170	49850	43820
Trigonelline	C7H7NO2	137.136	1	"535-83-1"	11800000	18040000	37460000	5593000	18040000	51710000	7213000	51030000	80060000	124700000	132400000	131000000
Galanthamine	C17H21NO3	287.35	4.91	"357-70-0"	3384	14078	10390	6907	10594	6259	1565	20032	7038	13890	18740	32800
N alpha-Acetyl-L-Arginine	C8H16N4O3	216.238	1.04	"155-84-0"	38830	122100	308100	28480	88780	179200	14320	27770	435800	177000	215700	153600
5-Methylcytosine	C5H7N3O	125.13	0.991	"554-01-8"	124700	83070	452700	97400	178200	416900	180600	135000	395600	335100	279200	239800
Glycyl-L-leucine	C8H16N2O3	188.22	4.466	"869-19-2"	214600	171700	174200	57950	159200	229500	37970	135200	260700	289700	265600	264800
L-Alanine	C3H7NO2	89.09	0.86	"56-41-7"	2319000	5692000	205400	514000	1151000	441900	213500	1676000	609600	3153000	3105000	2921000
L-aspartic Acid	C4H7NO4	133.1	0.86	"56-84-8"	15480000	9083000	5052000	5854000	11150000	6392000	3785000	6581000	8589000	11230000	11180000	8886000
DL-Citrulline	C6H13N3O3	175.19	0.9	"627-77-0"	1634000	284900	1230000	425100	1615000	719800	216700	1347000	1394000	1988000	2084000	2107000
beta-Nicotinamide Mononucleotide	C11H15N2O8P	334.219	0.993	"1094-61-7"	496800	1696000	3238000	2442000	5208000	4147000	170800	6497000	6952000	8530000	9566000	9634000
L-Hydroxyproline	C5H9NO3	131.13	0.88	"51-35-4"	749200	705200	542400	234500	880200	292800	216500	516400	747300	1266000	1264000	1323000
D-Proline	C5H9NO2	115.13	0.967	"344-25-2"	35120000	98460000	144600000	38990000	96020000	84340000	28920000	50870000	98710000	285900000	280200000	278300000
L-arginine	C6H14N4O2	174.2	0.794	"74-79-3"	13130000	6770000	5227000	1850000	5112000	6086000	1455000	2123000	17970000	10790000	11330000	7407000
L-cysteine	C3H7NO2S	121.16	0.88	"52-90-4"	18880	26750	18300	11660	36990	11380	5685	15730	17330	21170	24360	35170
2-Linoleoylglycerol	C21H38O4	354.277	0.69	"3443-82-1"	14840	18170	121300	8264	18710	261400	12490	44240	170400	83070	88940	80680
2'-Deoxyinosine 5'-phosphate	C10H13N4O7P	332.052	1.71	"3393-18-8"	38640	127400	204700	42400	141200	126000	45470	75990	66120	92220	56570	81160
L-Alanyl-L-Phenylalanine	C12H16N2O3	236.116	4.65	"3061-90-3"	1237000	481500	2752000	678400	915900	3343000	366600	589100	3411000	1946000	1839000	1959000
Diisooctyl phthalate	C24H38O4	390.277	16.86	"27554-26-3"	6942	29190	7369	20540	7709	5353	29780	51400	17340	16450	21180	12080
5-Aminoimidazole ribonucleotide	C8H14N3O7P	295.056	0.87	"25635-88-5"	21070	798800	10910	14870	221000	9873	6794	28630	7823	34880	40330	70650
Isomangiferin	C19H18O11	422.085	1.51	"24699-16-9"	63850	147500	1142000	33510	995200	1303000	22990	1054000	1918000	916300	1159000	1799000
HBOA	C8H7NO3	165.042	4.15	"23520-34-5"	42180000	123100000	296300000	37310000	60410000	157000000	15590000	52500000	150600000	149700000	146300000	146000000
Cyclo(Tyr-Ala)	C12H14N2O3	234.1	0.97	"21754-26-7"	36280	161900	61070	13650	90460	57630	6849	75580	103800	85540	85310	73590
10-Formyl-THF	C20H23N7O7	473.439	4.83	"2800-34-2"	56520	495600	145900	82260	1236000	152300	51670	281500	109200	784300	798800	782200
Cinnamic Acid	C9H8O2	148.16	0.87	"621-82-9"	1351000	185400	5084000	1211000	106800	2838000	734800	306312	3211000	1381000	1341000	1529000
Diethanolamine	C4H11NO2	105.136	0.84	"111-42-2"	212500	358700	190800	227800	318500	654800	72120	382100	264700	541900	574400	532100
16-Hydroxy-hexadecanoic acid	C32H62O5	526.832	8.57	"871333-53-8"	43650	56050	67940	556400	123100	47970	69900	95590	37710	113900	104500	105000
3',4',5'-Tricetin O-rutinoside	C30H36O16	652.606	6.66	0	94393	2861	68410	46060	11820	53270	158360	17170	54740	35040	51370	53040
O-Feruloyl coumarin	C19H14O5	322.317	5.6	0	12460	3520	11210	9051	30080	12760	34424	26500	7513	34110	36070	31680
Apigenin-6,8-di-C-glycoside	C27H30O15	594.518	5.73	"23666-13-9"	9411	14247	10680	7025	6146	11286	9134	10719	14741	19410	22620	19280
3-Hydroxy-3-Methylpentane-1,5-Dioic Acid	C6H10O5	162.141	5.9	"503-49-1"	73359	65430	251100	23780	107200	79190	36520	48000	96250	57550	98490	95330
3-Carbamyl-1-Methylpyridinium Chloride	C7H9ClN2O	172.612	0.98	"1005-24-9"	47510	11530	31060	11560	23200	28010	38797	23060	40080	66040	87940	69100
3-Methylcrotonylglycine	C7H11NO3	157.167	1.08	"33008-07-0"	51340	38100	75450	41300	35820	67900	58860	56200	39710	62930	73610	110900
D-Asparagine	C4H8N2O3	132.118	0.96	"2058-58-4"	836700	2838000	1299000	848100	2720000	1372000	700600	2758000	1627000	1745000	1807000	1768000
4,6-Dihydroxyquinoline O-hexoside	C15H17NO7	323.303	1.09	0	147000	71610	325000	58890	41430	152300	57650	102400	260200	140800	133000	180000
sn-Glycero-3-phosphocholine	C8H20NO6P	257.22	0.91	"28319-77-9"	846000	19460000	209300	375400	7744000	94340	236600	305300	341700	4862000	5153000	6405000
4-Ketolutein	C45H54O3	582.9	0.73	0	45054	5602	17770	35821	3028	19390	74576	2520	20250	5531	7522	11580
Phosphocreatine	C4H10N3O5P	211.113	2.5	"67-07-2"	6586	43650	237400	24150	66280	253700	6682	41090	213600	98990	97520	104200
2-Phenylethyl glucosinolate	C15H21NO9S2	423.459	5.41	"499-30-9"	4531	2068	16740	10430	2736	10780	5580	4776	9101	13960	10550	12350
Pyridoxamine	C8H12N2O2	168.19	3.33	"85-87-0"	293700	258300	2311000	1900000	927000	2826000	686600	954800	1622000	922800	954800	907200
Quercetin-3,4'-O-di-beta-glucopyranoside	C27H30O17	626.52	5.39	0	13650	33950000	13990000	44720	5960000	17710000	42420	22560000	16890000	46500000	30620000	34700000
Feruloyltyramine	C18H19NO4	313	7.87	"66648-43-9"	41740000	351100	1968000	3747000	314200	12080000	5926000	143000	1615000	5135000	5652000	5380000
Quercetin 7-O-rutinoside	C27H30O16	610.2	6.4	0	4693	2538000	7032000	77320	1369000	2452000	9941	4389000	5222000	7903000	7931000	7061000
LysoPC 18:2	C26H50NO7P	519.3	12.14	0	22390	59220	110000	104600	62140	145900	9373	28120	1346000	210200	205800	177500
beta-Alanine methyl ester	C4H9NO2	103.12	0.98	"4138-35-6"	11370000	16700000	2102000	4297000	17390000	4483000	1999000	13240000	2264000	12330000	12750000	9766000
Adenine	C5H5N5	135.127	1.032	"73-24-5"	3816000	1948000	18470000	3046000	3657000	35580000	1540000	1605000	31160000	20550000	18920000	16630000
Sophoridine	C15H24N2O	248.36	4.79	"6882-68-4"	585300	2745	2679	4739	6136	14001	1462000	4368	26576	62780	55090	69610
Toddaline	C21H18NO4+	348.379	7.95	"34316-15-9"	1179000	2383	377511	3168000	2126	1746	2125000	2643	317525	628400	619200	613200
N-Hydroxy-L-tryptophan	C11H12N2O3	220.225	2.66	"87843-31-0"	127300	105400	5156000	59270	74500	3392000	60310	116500	2107000	1066000	1061000	1044000
N-Feruloylcadaverine	C15H22N2O3	278.351	12.68	0	95290	77100	24980	25850	98560	15730	25190	70790	26280	58630	83300	64510
N-Feruloylagmatine	C15H21N4O3	305.35	1.06	0	1166000	555600	1835057	402900	3187000	302400	318400	919000	136900	1726000	1604000	1878000
Glycine	C2H5NO2	75.07	0.88	"56-40-6"	135000	83670	153100	246400	41120	389900	27220	113300	161200	212100	235000	247600
4-Aminobutyric acid	C4H9NO2	103.12	0.864	"56-12-2"	17610000	33360000	5045000	9030000	33680000	10200000	3963000	34850000	5425000	21990000	22790000	26050000
N-Acetylneuraminic acid	C11H19NO9	309.273	0.988	"131-48-6"	9940	37710	30330	20900	18240	14080	16510	11750	24460	26760	30030	38550
Uracil	C4H4N2O2	112.09	1.47	"66-22-8"	2166000	2132000	2288000	842000	2893000	3325000	1133000	3543000	3885000	3575000	4150000	3081000
isoleucine	C6H13NO2	131.17	2.11	"73-32-5"	61180000	167900000	207400000	31240000	49750000	87000000	21690000	29730000	50320000	117500000	90240000	155000000
D-glutamine	C5H10N2O3	146.14	0.86	"5959-95-5"	91650000	86970000	12520000	34690000	127900000	21680000	17020000	54600000	31740000	136500000	139400000	108600000
L-Citrulline	C6H13N3O3	175.19	0.89	"372-75-8"	362500	82030	281100	72630	409200	172500	48330	316600	298000	360700	426500	394100
L-Ornithine	C5H12N2O2	132.16	0.762	"70-26-8"	6814000	487800	308900	1920000	1024000	296400	594000	853500	436700	1175000	1189000	2274000
L-Theanine	C7H14N2O3	174.2	1.49	"3081-61-6"	91707	24750	84100	23620	72470	59810	203690	20560	122700	133100	64650	78880
(S)-2-Phenyloxirane	C8H8O	120.058	2.01	"20780-54-5"	4294000	22980000	67700000	42400000	32570000	88780000	11770000	32930000	58170000	39490000	40110000	43500000
Zarzissine	C5H5N5	135.054	1.83	"160568-14-9"	2375000	8882000	5695000	2797000	6289000	6088000	1106000	4064000	20860000	7409000	6865000	7873000
N-Acetyl-D-galactosamine	C8H15NO6	221.09	1	"1811-31-0"	137000	174900	181100	97290	192900	115000	117900	127500	151300	128900	120700	171800
Citroside A	C19H30O8	386.194	6.04	"120330-44-1"	20083	9124	32931	13074	21890	36261	41120	13100	23693	15600	14770	18480
4-Hydroxymandelonitrile	C8H7NO2	149.048	1.44	"13093-65-7"	1777000	1382000	2134000	167100	1667000	2740000	213400	1601000	3455000	3857000	4274000	3771000
Acetaminophen	C8H9NO2	151.163	2.76	"103-90-2"	5703000	6221000	21980000	2668000	10700000	32370000	2825000	10880000	28190000	18080000	17810000	18740000
Benzamidine	C7H8N2	120.152	4.09	"618-39-3"	588600	1792000	6071000	494300	834900	2554000	197700	661700	2522000	2317000	2431000	2313000
Biliverdin	C33H34N4O6	582.646	10.32	"114-25-0"	9506	3810	19640	8946	7528	13240	6779	3950	15250	7984	12050	11690
(S)-(+)-2-(anilinomethyl) pyrrolidine	C11H16N2	176.258	6.48	"64030-44-0"	34317	106000	1006000	63019	134400	851200	16540	77300	959300	275300	333000	295400
Chalcone	C15H12O	208.255	6.47	"94-41-7"	129536	19020	475700	18829	23280	461000	226414	18300	433000	85060	103800	102500
Syringetin 7-O-hexoside	C23H24O13	508.1	0.97	0	104500	447200	472800	1157000	233100	366100	1414000	389100	659200	429600	450300	532100
Syringetin 5-O-hexoside	C23H24O13	508.1	0.97	0	81700	539800	404600	1082000	254300	315500	1266000	388400	646200	397400	348800	421400
Selgin O-hexosyl-O-hexoside	C28H32O17	640.552	0.97	0	914700	1790000	1050000	1978000	4061000	889800	1551000	2908000	1668000	1979000	1819000	2256000
2-Methyladenosine	C11H15N5O4	281.268	1.05	"16526-56-0"	3492000	3406000	5684000	4949000	4998000	5923000	3195000	2445000	7635000	6280000	5989000	6097000
2-Amino-1,3,4-tetradecanetriol	C14H31NO3	261.4	1.18	0	52880	22770	69250	56760	73660	110100	50740	80950	64891	61290	44460	53500
C-hexosyl-chrysoeriol O-hexoside	C28H32O16	624.552	1	0	38960	92920	110400	89460	162200	88920	54260	187600	159100	109300	98420	124800
3’,4’,5’-Tricetin 5-O-hexoside	C24H26O12	506.46	6.62	0	651600	14620	67740	202600	190800	60050	501300	45920	50682	107400	147100	113600
Palmitoleic Acid	C16H30O2	254.408	10.9	"373-49-9"	229500	111300	125200	183100	125500	121900	200100	118700	120700	157900	148100	148700
Petunidin 3-O-rutinoside	C28H33O16	625.56	6.78	0	202577	163300	172300	6884	93640	134800	92312	164200	96330	860500	625200	755500
Phellodenol H	C17H20O9	368.335	1.02	0	154000	363200	1131000	83730	232700	1087000	105600	191500	862000	375800	438800	454000
Phellodenol H O-hexoside	C23H30O14	530.483	5.96	0	162553	169500	61140	13250	157600	71620	71559	845700	58670	219700	245100	266100
LysoPC 18:3 (2n isomer)	C26H48NO7P	517.2	11.33	0	55580	353700	6682000	123500	218500	5411000	16220	100900	84780000	4857000	5235000	5278000
LysoPC 18:1 (2n isomer)	C26H52NO7P	521.4	12.7	0	320900	579900	207800	356600	252200	759100	128900	134100	20870000	3582000	3545000	3639000
LysoPC 12:1	C20H36NO7P	439.1	1.5	0	2094	11189	9953	17990	8108	15680	6330	10060	19680	9184	10360	22100
LysoPC 18:1	C26H52NO7P	521.1	12.86	0	9381	14710	10250	10150	12000	20020	4234	7741	448300	78620	64890	89690
LysoPC 18:2 (2n isomer)	C26H50NO7P	519	11.95	0	426300	994800	1624000	1310000	823600	2086000	138400	271900	18110000	2564000	2407000	2616000
LysoPE 18:2 (2n isomer)	C23H44NO7P	477.6	12.08	0	66559	5796	6917	7425	12870	9232	8177	15566	139100	36160	23500	50070
Camptothecin	C20H16N2O4	348.35	11.08	"7689-03-4"	1382000	3507	13480	2332000	9141	4501	757100	3778	2934	379200	385600	412100
L-Leucyl-L-alanine	C9H18N2O3	202.25	3	"7298-84-2"	722400	878200	981200	219400	963600	994300	218200	613200	2196000	2076000	1614000	1772000
Vincamine	C21H26N2O3	354.44	7.21	"1617-90-9"	135800000	13320000	87750000	156700000	24470000	59760000	148300000	26270000	62390000	63210000	65790000	63980000
Cephalotaxine	C18H21NO4	315.36	5.35	"24316-19-6"	129400	4385	189000	84840	37874	396700	84690	51225	626700	122600	100700	107000
Deoxyarbutin	C11H14O3	194.23	1.23	"53936-56-4"	26410	37930	148400	28870	35100	224300	60040	37000	97950	84480	51840	45800
Dicoumarol	C19H12O6	336.29	13.06	"66-76-2"	14561	17210	18620	4485	10390	4030	3736	7202	18720	20920	18170	22630
Protostemonine	C25H31NO6	417.495	0.65	"27495-40-5"	3499	10520	40530	15304	3490	64600	40997	7929	49670	46440	24720	41230
L-Dihydroorotic acid	C5H6N2O4	158.112	0.92	"5988-19-2"	7101000	5956000	4127030	18080000	11480000	623900	5503000	3567000	1337000	11790000	11150000	10210000
beta-Alanine	C3H7NO2	89.093	0.8	"107-95-9"	216900	445400	978700	265600	342000	885400	197700	478600	814300	557300	492000	513400
D-Threonine	C4H9NO3	119.119	0.86	"632-20-2"	1127000	1715000	787100	744000	2403000	973400	371600	1400000	818500	1727000	1733000	1631000
Nicotinamide	C6H6N2O	122.12	1.539	"98-92-0"	2768000	459900	514400	1311000	525100	994500	725100	453100	2556000	1160000	1291000	1111000
Folic acid	C19H19N7O6	441.4	5.117	"59-30-3"	15379	6444	27191	84860	5121	28503	7589	11370	55934	23620	33270	30490
D-Phenylalanine	C9H11NO2	165.19	4.106	"673-06-3"	53150000	160300000	368000000	44890000	74390000	188800000	20430000	62210000	179600000	178800000	176400000	178800000
D-2-Aminobutyric acid	C4H9NO2	103.12	0.947	"2623-91-8"	3958000	4176000	3378000	2622000	5390000	2560000	2054000	5496000	2866000	5544000	5274000	5401000
2-Amino-4-(methylthio)butyric acid	C5H11NO2S	149.211	1.46	"59-51-8"	3414000	2734000	7281000	510500	1726000	6019000	549400	3695000	10580000	9115000	8215000	8698000
L-serine	C3H7NO3	105.093	0.846	"56-45-1"	1385000	2276000	1689000	2296000	1824000	3715000	498800	2471000	1741000	3825000	3680000	4343000
L-2-Aminoadipic acid	C6H11NO4	161.069	0.93	"542-32-5"	1203000	3752000	8253000	441700	3124000	994200	523100	1741000	648600	2446000	2471000	2189000
2-alpha-Linolenoyl-glycerol	C21H36O4	352.261	11.17	"55268-58-1"	69910	4848000	13600000	57780	5696000	7022000	58980	5198000	13650000	6016000	6624000	5716000
Turanose	C12H22O11	342.3	0.95	"547-25-1"	11090000	144600000	15920000	124500000	45600000	8302000	107200000	78750000	22000000	51840000	51430000	54930000
Acetylcholine	C7H16NO2	146.118	1.02	"60-31-1"	1227000	644000	2353000	603100	1226000	3724000	368100	4259000	5883000	2651000	2682000	2776000
L-Leucyl-L-phenylalanine	C15H22N2O3	278.163	6.25	"56217-82-4"	160600	82940	375500	91570	129600	422400	56540	133500	892100	390700	357100	358400
2-Aminoisobutyric acid	C4H9NO2	103.063	0.82	"62-57-7"	62330000	72890000	36280000	45200000	101400000	41530000	35850000	84290000	55590000	88110000	86210000	84480000
N-(2-Hydroxyethyl)iminodiacetic acid	C6H11NO5	177.155	1.02	"93-62-9"	33550	78010	171000	50650	133400	311300	88770	150200	164000	202900	189700	201100
Methional	C4H8OS	104.171	0.84	"3268-49-3"	2053000	2128000	1131000	1146000	2868000	1140000	721400	3133000	1224000	2770000	2845000	2883000
Maltotriitol	C18H34O16	506.453	1.07	"32860-62-1"	129000	1189000	155900	1484000	2916000	106200	678700	886700	284000	775900	656900	745400
Lycoperodine 1	C12H12N2O2	216.236	5.47	"42438-90-4"	47430	93090	73150	45500	56700	48540	34010	25260	21760	52030	36830	40780
iP9G	C16H23N5O5	365.384	1	"83087-94-9"	613500	4637000	1080000	4077000	1458000	646800	3164000	2707000	882800	2110000	1610000	1644000
Auramine	C17H21N3	267.374	13.59	"492-80-8"	105200	45840	36480	87640	23030	23370	59090	15320	75350	47660	72430	57800
Spermine	C10H26N4	202.34	0.71	"71-44-3"	47480	298200	2691000	61500	513200	3464000	78830	1083000	2385000	1125000	1103000	1015000
Phenylacetylglutamine	C13H16N2O4	264.277	0.94	"28047-15-6"	17630	39610	46970	11430	47320	55370	19113	19850	99110	46580	51710	42050
p-Aminobenzoate	C7H7NO2	137.136	4.45	"150-13-0"	93790	29330	229700	37270	56220	223900	44500	75630	120700	362600	381300	367700
Dihydroactindiolide	C11H16O2	180.243	5.51	"17092-92-1"	18960	31700	188200	21990	38250	164900	19530	42310	164300	65890	52050	46420
iP7G	C16H23N5O5	365.2	1	0	1160000	12760000	1480000	12830000	3824000	1015000	8323000	7761000	2392000	4137000	4229000	4478000
Feruloylputrescine	C14H20N2O3	264.1	5.04	"501-13-3"	367800	1087000	6910000	48970	2426000	10960000	1021000	554400	3081000	3873000	3798000	4010000
N'-Feruloyl putrescine	C14H20N2O3	264.1	5.1	0	155400	1079000	6929000	48710	2381000	11870000	298200	596100	3054000	3984000	4091000	4101000
pteroside A	C21H30O8	410.464	5.73	"35910-15-7"	104872	5405	37260	47383	12220	35820	194849	5639	27370	65240	103400	70720
Uridine	C9H12N2O6	244.2	1.86	"58-96-8"	1959000	2121000	4379000	2337000	9644000	3936000	1473000	5363000	3644000	4874000	4343000	6211000
Cytidine	C9H13N3O5	243.22	1.029	"65-46-3"	7154000	13040000	30930000	4941000	14180000	18930000	5685000	23100000	31640000	10320000	14340000	31470000
Tigogenin	C27H44O3	416.645	7.47	"77-60-1"	4599	6658	12000	3859	4570	6661	4210	4562	9646	4091	7974	9756
Alanine	C3H7NO2	89.094	0.86	"338-69-2"	477300	985100	90490	94580	246800	118700	71720	218800	149200	443600	473500	341000
Campesterol	C28H48O	400.689	7.41	"474-62-4"	3324	6238	13400	5119	4982	10110	3453	10040	5953	9803	16800	25390
Rhodionin	C21H20O11	448.383	7.56	"85571-15-9"	104638	2981	33750	23851	13150	56670	208015	12760	72020	42360	71920	43000
Yangonin	C15H14O4	258.269	10.56	"500-62-9"	49070	15230	8477	95810	3042	36340	56060	1263	18090	35580	28700	27900
Daminozide	C6H12N2O3	160.17	2.44	"1596-84-5"	74250	151400	83140	141800	136000	79160	130900	88930	55400	67110	40560	57760
L-5-Hydroxytryptophan	C11H12N2O3	220.22	3.05	"4350-09-8"	104407	26251	44910	11600	74189	18090	6633	2374	30660	3316000	3639000	3554000
Glycyl-L-valine	C7H14N2O3	174.2	2.077	"1963-21-9"	339400	336400	284300	143500	393100	341700	130900	286600	416300	532000	506700	528700
N-Methylsarcosine	C4H9NO2	103.12	0.9	"1118-68-9"	31330000	32260000	19180000	23830000	44580000	22360000	17070000	44720000	23440000	40770000	40390000	40510000
3-Amino-2-methylpropanoic acid	C4H9NO2	103.12	0.931	"144-90-1"	2308000	4420000	781300	1212000	4643000	1518000	574700	4800000	926800	3549000	3540000	3736000
H-Gly-Pro-OH	C7H12N2O3	172.18	1.035	"704-15-4"	280900	784400	513100	168000	688900	457500	115900	368600	716800	684400	671400	621500
L-Homocitrulline	C7H15N3O3	189.21	0.972	"1190-49-4"	27570	37360	165000	26160	97380	144000	37380	86430	173300	96560	100800	81650
L-Glutamic acid	C5H9NO4	147.13	0.886	"56-86-0"	84490000	13880000	252600000	75470000	9624000	162700000	38850000	4957000	176500000	84110000	85010000	87260000
H-Abu-OH	C4H9NO2	103.12	0.947	"1492-24-6"	8915000	10200000	7044000	6868000	13640000	5769000	4837000	12180000	7289000	12240000	12320000	12080000
trans-Anethole	C10H12O	148.2	15.13	"4180-23-8"	86010	24490	39250	64480	29600	45290	78780	53490	58260	72980	63070	81280
Dopamine	C8H11NO2	153.079	1.51	"51-61-6"	146800	52060	72090000	132900	824200	33300000	58580	42400000	9122000	28560000	29210000	31320000
Gamma-Solanine	C33H53NO6	559.387	15.65	"511-37-5"	512915	401227	1410000	467735	274505	1733000	522667	315250	788200	975500	677900	610400
N6-(2-Hydroxyethyl)adenosine	C12H17N5O5	311.123	4.7	"4338-48-1"	457900	169200	254000	313300	253000	327200	338700	190900	512600	353000	388000	398400
N-Methyl-Trans-4-Hydroxy-L-Proline	C6H11NO3	145.074	0.91	"4252-82-8"	25510	103000	29630	27690	88640	30340	8278	82870	48270	184600	236200	193700
Eriodictyol-7-O-glucoside	C21H22O11	450.393	5.77	"38965-51-4"	6766	98710	653400	5622	58240	446200	5088	69440	531700	247400	229600	237700
Erucamide	C22H43NO	337.583	15.77	"112-84-5"	276500	232100	249000	253200	284500	257000	284500	277600	272000	299200	277800	316200
Hesperetin 5-O-glucoside	C22H24O11	464.419	6.59	"69651-80-5"	616790	4290000	13850000	110400	3841000	2869000	72220	3732000	1663000	14420000	17090000	11950000
Hypoxanthine-9-beta-D-Arabinofuranoside	C10H12N4O5	268.226	2.58	"7013-16-3"	9442000	15560000	33530000	7883000	27880000	46890000	6177000	25890000	16260000	31240000	31240000	32540000
Indole-3-acetamide	C10H10N2O	174.199	0.82	"879-37-8"	108700	49550	47140	10630	32330	88660	8013	15780	156900	71030	82720	60260
Indole-3-Carboxaldehyde	C9H7NO	145.158	7.33	"487-89-8"	49273	20011	26700	21140	24614	31610	43046	16350	20545	32380	30540	27240
Salicylamide	C7H7NO2	137.048	0.92	"65-45-2"	214600	296800	986500	103200	332400	1413000	122800	1340000	2305000	3620000	3377000	3303000
(-)-Carvone	C10H14O	150.218	9.22	"6485-40-1"	200500	780000	101000	106100	407900	101900	125300	327200	50890	424800	472500	441300
Luteolin-4'-O-glucoside	C21H20O11	448.101	6.8	"6920-38-3"	2115753	1941000	23820000	251500	1241000	10670000	67850	837300	10640000	8087000	8531000	7024000
2-Methylcinnamic acid	C10H10O2	162.185	5.53	"2373-76-4"	758600	6047000	15810000	769800	7530000	14020000	906900	8438000	12460000	9125000	8996000	10090000
Geranylacetone	C13H22O	194.313	5.34	"3796-70-1"	486400	704800	669100	198034	514400	317200	158020	400300	316400	618000	698200	705100
Geranylgeraniol	C20H34O	290.483	5.47	"24034-73-9"	100902	7402	75778	41372	27210	96296	223164	25170	162245	76020	57300	69830
Vanillin	C8H8O3	152.147	1.02	"121-33-5"	41766	30180	76600	33226	26890	31010	49882	25400	46300	37680	37270	36410
alpha-Ionone	C13H20O	192.297	1.86	"127-41-3"	418900	1663000	997300	511500	1109000	1180000	208600	755200	3754000	1358000	1234000	1412000
Solanidine	C27H43NO	397.636	0.96	"80-78-4"	1358000	4655000	1625000	1217000	8918000	2034000	1464000	3149000	1880000	3263000	3239000	3180000
Sorbic acid	C6H8O2	112.127	6.72	"110-44-1"	90360	73200	78840	57270	205400	38920	23880	15320	50160	73200	107200	132100
Kukoamine A	C28H42N4O6	530.31	0.68	"75288-96-9"	20740	114600	341800	29990	76790	816900	23410	81530	524100	349800	156600	257000
Phenylethanolamine	C8H11NO	137.084	2	"7568-93-6"	2731000	12240000	41120000	25400000	18870000	53760000	7300000	19050000	34890000	22900000	23750000	24800000
N-Feruloyl-3-methoxytyramine	C19H21NO5	343.142	5.72	"78510-19-7"	30230000	1390000	2867000	6968000	256200	1134000	22420000	207300	1194000	7338000	7488000	7382000
N-Feruloylputrescine	C14H20N2O3	264.32	5.22	0	270900	669800	5239000	25420	1555000	9283000	697500	423800	1819000	2984000	3162000	3078000
N-Caffeoylputrescine	C13H18N2O3	250.29	4.57	0	26290	393300	3159000	6505	698500	1783000	53820	346300	909000	1060000	931200	1079000
MAG (18:3)	C21H36O4	352.2	12.12	0	145300	3393000	14060000	87900	3179000	12100000	81580	2072000	16830000	5904000	5727000	5521000
LysoPC 20:4	C28H50NO7P	543.4	12.69	0	102100	132100	47010	65740	63730	128000	55980	29940	3591000	823700	791600	706200
MAG (18:1)	C21H40O4	356.2	15.2	0	28960	8568	12085	12873	5423	15306	5981	6290	9507	20910	22400	18370
LysoPC 10:0	C18H38NO7P	411.3	6.25	0	57610	8400	47250	129700	10590	38240	16360	10850	83600	35590	36930	51080
Colchicine	C22H25NO6	399.44	7.965	"64-86-8"	8654	17842	40870	2715	6891	84960	2711	5944	109700	63260	52180	53330
Osthole	C15H16O3	244.29	11.929	"484-12-8"	2849	6301	2931	3691	3230	5515	2859	5887	16216	7260	4761	8878
Isopentenyl adenosine	C15H21N5O4	335.358	6.814	"7724-76-7"	27860	60490	244900	17160	85660	317100	18770	145800	283800	161600	137300	144500
S-(5'-Adenosyl)-L-methionine	C15H22N6O5S	398.137	0.83	0	797800	1030000	1508000	102600	376900	752000	117100	1610000	433900	1531000	1258000	1468000
Petunidin 3-O-glucoside	C22H23O12	479	0.98	"71991-88-3"	3309000	5076000	4485000	7455000	3086000	2905000	7216000	5745000	4909000	6109000	6149000	5865000
Icariside B2	C19H30O8	386.194	6.05	"108906-51-0"	5501	7779	57660	23156	11710	89240	5017	2702	192100	19510	51140	46760
Rhynchophylline	C22H28N2O4	384.469	7.58	"76-66-4"	29123	6488	13273	10780	6978	15300	35739	31300	7637	8361	11320	9782
Sinoacutine	C19H21NO4	327.374	6.04	"4090-18-0"	96910	5938	179500	11600	17020	265300	16440	2376	116600	44910	65020	66620
Val-Ser	C8H16N2O4	204.224	1.01	"13588-94-8"	302100	262500	585200	178200	383100	469500	158900	473500	695000	783800	810500	978700
4-Acetamidobutyric Acid	C6H11NO3	145.156	1.03	"3025-96-5"	134900	371900	458300	256200	202700	807800	130800	520600	1030000	248800	237800	323000
Gentiobiose	C12H22O11	342.297	1	"554-91-6"	162100	3355000	591000	150300	1598000	541800	229700	983600	697700	599000	534700	648100
alpha-Nicotinamide adenine dinucleotide	C21H27N7O14P2	663.425	1.04	"7298-93-3"	4843	4880	52213	4972	35000	3717	36770	32230	12840	94730	91130	94540
trans-3,5-Dimethoxy-4-hydroxycinnamaldehyde	C11H12O4	208.211	6.49	"4206-58-0"	9017	33450	525700	22669	41200	553100	13450	24370	545100	124500	151800	149600
Orotic acid	C5H4N2O4	156.096	1.44	"65-86-1"	478956	363930	335600	355264	391700	558100	222076	389500	390000	346600	447700	925700
Vanillactic acid	C10H12O5	212.199	9.2	"2475-56-1"	14120	72700	6607	8309	56130	5738	10600	40930	5501	46420	71300	59240
Tyramine	C8H11NO	137.179	2	"51-67-2"	670400	2919000	9312000	5916000	4561000	11960000	1560000	4381000	8220000	5445000	5568000	6043000
Tuberonic acid hexoside	C18H28O9	388.41	5.89	0	54541	12400	83080	11695	16630	56960	124032	33660	84180	33220	56630	61760
L-Cystine	C6H12N2O4S2	240.301	2.03	"56-89-3"	197402	284300	279776	195164	266200	369094	230800	190700	281931	351400	348000	335300
C-hexosyl-luteolin O-hexoside	C27H30O16	610.518	5.68	0	83780	40660	415800	18180	31410	342000	18720	65400	401500	91610	184300	157200
LysoPC 14:0 (2n isomer)	C22H46NO7P	467.3	11.36	0	10160	3961	5725	4875	2654	2402	3116	3621	127200	7501	17190	11300
Cucurbitacin I	C30H42O7	514.293	0.67	"2222-07-3"	18581	21830	148300	27105	37590	197200	12330	57390	144400	124600	144600	72360
Asp-phe	C13H16N2O5	280.106	5.12	"13433-09-5"	220400	398200	209900	123300	265300	290700	68070	216300	317700	453300	471400	477800
2-Phenylethylamine	C8H11N	121.18	4.584	"64-04-0"	13080000	1651000	6503000	13510000	1436000	5800000	13280000	1411000	3200000	12730000	14060000	12020000
5-O-Methylvisammioside	C22H28O10	452.45	7.037	"84272-85-5"	103079	5813	97810	6532	11370	158700	201733	12693	93510	47080	38510	15500
Oxidized glutathione	C20H32N6O12S2	612.6	1.06	"27025-41-8"	487300	74210	322412	71690	625200	34390	34140	247100	19410	812600	844600	593100
Glu-Glu	C10H14N2O7	276.243	0.99	"3929-61-1"	25400	129800	26200	96770	114200	50930	90630	88830	44100	89750	85840	90640
DL-Glutamine	C5H10N2O3	146.14	0.84	"6899-04-3"	75870000	65670000	22380000	25840000	96920000	19040000	12950000	54320000	13600000	116400000	109200000	125300000
VitaMin U	C6H14ClNO2S	199.7	0.75	"3493-12-7"	10870000	10570000	7964000	2802000	4279000	6104000	2212000	2829000	2945000	8739000	9529000	11260000
L-lysine	C6H14N2O2	146.19	0.74	"56-87-1"	257000000	208100000	70800000	96940000	260000000	61560000	54540000	166900000	47690000	302300000	304600000	342800000
Gelsemine	C20H22N2O2	322.401	5.524	"509-15-9"	28227	13211	40440	14648	12700	75360	40526	11460	63420	17270	20320	28050
Thiamine	C12H17N4OS+	265.354	0.81	"70-16-6"	192100	264100	299100	182400	398100	341400	138800	286800	198000	228900	247500	246200
L-Kynurenine	C10H12N2O3	208.21	3.821	"2922-83-0"	9031	1603	62630	9652	3314	21110	3672	4252	750900	81800	66170	76630
Kynurenic acid	C10H7NO3	189.17	5.296	"492-27-3"	2869	82490	1013000	10670	58250	1294000	7866	105000	1559000	341000	335500	375400
Phe-Phe	C18H20N2O3	312.363	6.51	"2577-40-4"	103400	62430	518200	172500	123000	424200	88550	91130	644600	324800	360700	393100
beta-Nicotyrine	C10H10N2	158.2	4.91	"487-19-4"	308700	549400	2180000	129300	232900	1161000	243000	326100	936500	904600	824800	913300
delta-Hexanolactone	C6H10O2	114.142	1	"823-22-3"	197700	507700	307300	127400	442300	312000	140300	403200	333500	509000	366500	399100
Oryzalexin E	C20H32O2	304.467	1.42	"150943-96-7"	16970	43610	148000	35362	107900	87260	7618	52650	63920	69800	62190	73840
Yohimbine	C21H26N2O3	354.443	6.81	"146-48-5"	2270000	208500	1510000	3026000	394200	1047000	2672000	502000	1103000	1121000	1072000	1139000
Scopine	C8H13NO2	155.19	0.87	"498-45-3"	10410	33560	79560	11410	18540	73550	19980	33620	73360	52890	62830	64820
Linoleic acid	C18H32O2	280.445	14.46	"60-33-3"	295600	157700	155200	187200	298600	195000	308200	159200	165300	239700	259100	250000
Vitamin D2	C28H44O	396.648	1.05	"50-14-6"	14270	23600	28670	20770	22660	18880	12120	24230	32330	21550	29150	17160
Xanthurenic acid	C10H7NO4	205.167	5.06	"59-00-7"	32990	43210	375300	10160	17970	124500	20330	26780	165100	116300	97870	103900
Xanthurenic acid O-hexoside	C16H17NO9	367.31	4.52	0	5752	8807	16170	4550	6047	15810	13550	12692	46110	22480	9259	8657
Yamogenin	C27H42O3	414.621	0.9	"512-06-1"	14190	38320	134400	19460	24140	150600	23320	21030	106300	75430	64160	59840
LPC(1-acyl 18:1)	C26H52NO7P	521.67	12.76	0	294500	505200	197400	273200	201100	730400	123600	114000	18280000	2965000	3136000	3087000
LPC(1-acyl 18:2)	C26H50NO7P	519.65	12.18	0	556200	530000	4422000	561700	1105000	4359000	424800	493100	7809000	3636000	4065000	3510000
LPC(1-acyl 16:1)	C24H48NO7P	493.61	11.54	0	19370	3825	2887	33810	9555	67270	2463	2642	613100	50170	39660	44880
LPC(1-acyl 16:0)	C24H50NO7P	495.63	12.59	0	519600	689000	4405000	1224000	1597000	5826000	1323000	818400	6993000	4962000	5202000	4855000
Limocitrin O-hexoside	C23H24O13	508.43	0.97	0	20580	368700	312200	823400	222600	179700	681700	239600	460300	334400	288300	268400
L-Homocystine	C8H16N2O4S2	268.354	2.5	"626-72-2"	9271000	15720000	30550000	7689000	24890000	41420000	5570000	23400000	15580000	28660000	27800000	28690000
Imidazole-4-acetate	C5H6N2O2	126.1	0.96	"645-65-8"	1323000	6366000	2810000	1418000	5503000	3066000	1027000	5166000	3652000	4557000	4288000	3958000
Nicotinic acid adenine dinucleotide	C21H28N7O14P2	663.2	1.04	0	3209	11760	60208	20602	52980	43255	2673	44370	11760	56580	61590	68370
Isoquinoline	C9H7N	129.1	4.87	"119-65-3"	23120	45370	183700	15160	19830	82210	17480	26310	84240	65700	58510	60690
D-Threose	C4H8O4	120.042	1.66	0	477100	31151	82846	898100	237200	120400	236100	158800	89411	184500	159900	116400
Apo-13-zeaxanthinone	C18H26O2	274.4	8.84	0	37700	414200	323600	4246	225200	186300	9304	251200	330100	516800	587200	549400
B Eupalinolide	C24H30O9	462.49	1.11	"877822-40-7"	234100	506600	474500	649700	494300	558500	413400	614900	741300	876700	826400	880200
Arabidopyl shikimic acid	C16H16O9	352.29	13.8	0	16870	10930	6130	15398	6110	5042	3776	2327	13360	26210	27020	25500
(-)-Borneol	C10H18O	154.249	1.06	"464-45-9"	11830	19860	68120	18240	17370	69100	5609	28600	39300	31180	34720	39380
Daidzin	C21H20O9	416.111	6.18	"552-66-9"	10980	10801	7834	6652	12230	7897	15710	2935	24323	15220	37150	36090
Diethyl glutarate	C9H16O4	188.105	0.67	"818-38-2"	19500000	51570000	158400000	25070000	50210000	179100000	23560000	71740000	153400000	101300000	99830000	98580000
Tetrahydropalmatine	C21H25NO4	355.428	7.234	"2934-97-6"	52630000	1531000	9698000	27860000	4629000	11630000	10290000	2502000	9115000	12560000	13030000	10520000
trans-Zeatin riboside	C15H21N5O5	351.358	5.212	"6025-53-2"	81330	62540	122100	43230	152600	157900	34190	186400	105600	148600	137500	168800
Vitamin A	C20H30O	286.452	9.514	"68-26-8"	17630	3761	10810	5912	4515	15960	5477	2137	10570	6943	5099	1844
Methyl linolenate	C19H32O2	292.46	16.057	"301-00-8"	265100	44260	32160	148300	22040	23330	212400	39860	37150	223400	257100	240900
Methyl linoleate	C19H34O2	294.47	13.221	"112-63-0"	415100	116600	77810	58530	294200	144000	86970	221200	141400	184200	208500	192900
SDMA	C8H18N4O2	202.25	0.913	"30344-00-4"	69130	376600	122800	104100	414600	115100	36370	172800	1176000	452500	465000	470100
IAA-Glu	C15H16N2O5	304.298	0.72	0	42960	113900	300600	37610	88400	462800	25670	147100	344700	176200	218200	190200
Inosine-5'-monophosphate	C10H13N4O8P	348.206	1.05	"131-99-7"	26890	12940	79763	38600	50330	32710	8928	19100	165400	139000	151600	86120
Irisolidone 7-O-beta-d-glucoside	C23H24O11	476.43	0.97	"6009-88-7"	63500	78280	79600	77750	67260	87960	66610	110300	76970	96740	70700	108200
Dihydrothymine	C5H8N2O2	128.13	2.53	"696-04-8"	14590	18410	219000	3034	12110	148000	5239	4375	167900	64080	79840	77150
Tryptamine	C10H12N2	160.22	5.205	"61-54-1"	38220	7313	174600	26120	13930	93860	25410	30850	282700	1177000	1006000	1387000
Scoparone	C11H10O4	206.19	7.935	"120-08-1"	337100	156200	400300	251737	391800	584400	266300	146000	486400	253000	243200	218100
5-Aminolevulinic acid	C5H9NO3	131.13	0.872	"106-60-5"	28180	18840	13190	5938	21160	21440	8116	20840	20430	55990	53750	51210
Palmatine	C21H22NO4+	352.4	7.72	"3486-67-7"	310700	127236	156563	283400	186866	69640	677200	198300	93040	217600	230100	248000
Isoferulic Acid	C10H10O4	194.18	7.008	"537-73-5"	112900	262000	31700	25060	1387000	69260	21610	259100	23130	365300	357900	408700
3alpha-Dihydrocadambine	C27H34N2O10	546.574	6.61	"54483-84-0"	12620	255000	32250	19120	418400	32260	10720	248000	23490	177300	143400	174200
columbianetin acetate	C16H16O5	288.3	5.19	"23180-65-6"	55390	88870	84420	44690	67440	68920	27630	74070	71430	44560	46810	41400
Dihydrokavain	C14H16O3	232.275	10.262	"587-63-3"	89220	9422	15020	77010	7451	65220	25770	38355	21110	963800	912000	873200
Tabersonine	C21H24N2O2	336.427	7.828	"4429-63-4"	84970	279500	62700	649900	510300	237400	966300	834700	215600	1074000	1024000	1096000
Homoplantaginin	C22H22O11	462.403	7.186	"17680-84-1"	35420	171900	173400	152300	26980	142500	720100	205300	136200	133400	142800	132000
6-Hydroxy-4-methylcoumarin	C10H8O3	176.169	7.104	"2373-31-1"	101100	27370	95668	131800	67860	91963	94460	43510	99610	69030	59190	73270
Palmitoylethanolamide	C18H37NO2	299.492	14.41	"544-31-0"	41420	24980	21410	28270	55110	18760	33590	24220	20590	40820	40330	41290
p-Nitroaniline	C6H6N2O2	138.124	2.02	"100-01-6"	100100	497800	1612000	1016000	753400	1993000	331200	785400	1328000	909200	861400	1082000
1,2-Benzenedicarboxylic acid	C8H6O4	166.131	4.11	"88-99-3"	317000	923900	2409000	257200	427400	1185000	120300	434600	1247000	1092000	1164000	1062000
Phe-Pro	C14H18N2O3	262.304	5.58	"7669-65-0"	301200	706500	455300	45570	370300	437500	50820	296500	708800	611700	614900	727600
p-Coumaraldehyde	C9H8O2	148.159	0.89	"2538-87-6"	365600	82540	1210000	340000	417800	728000	192600	183366	821200	374500	375700	326600
Pyridoxine di-O-hexoside	C20H31NO13	493.465	0.97	0	52420	74970	46330	96170	59710	36940	139200	70420	58400	76160	75490	86370
N-Hydroxyl-tryptamine	C10H12N2O	176.215	0.88	"4761-34-6"	9774	16750	22600	7354	32050	11020	4701	15660	15330	14750	14670	26290
8-C-hexosyl chrysoeriol O-hexoside	C28H32O16	624.552	0.92	0	90280	276700	335000	150600	310100	291400	107500	477000	460700	281200	231700	394900
Tricin O-glycerol	C20H20O9	404.37	14.58	0	3215	6143	4055	2951	5017	4517	4345	3083	33754	6428	5844	5724
Costunolide	C15H20O2	232.32	12.083	"553-21-9"	10420	10710	10790	7424	11300	17670	5230	11540	19780	13230	14540	12750
thiamine phosphate	C12H18ClN4O4PS	380.787	0.84	"532-40-1"	15110	54820	40860	46350	65120	38480	49484	58460	102900	119700	102200	120100
Lappaconitine	C32H44N2O8	584.7	7.37	"32854-75-4"	1527000	109000	498400	96573	75410	231200	692500	72230	587200	326200	448200	334800
LysoPC 20:2	C28H54NO7P	547.7	13.26	0	1116	2479	6980	8934	6061	12500	5896	1422	12670	10090	11150	9692
gamma-Glu-Leu	C11H20N2O5	260.287	5.17	"2566-39-4"	295600	41340	147600	77580	34350	112800	197700	23500	2869000	234200	211900	228100
4'-O-Glucosylvitexin	C27H30O15	594.518	6.28	"38950-94-6"	4363	6078	115300	5779	33120	151500	35337	10214	82110	12440	3762	13660
Leonurine	C14H21N3O5	311.33	6.22	"24697-74-3"	6011	5501	7246	6588	4091	6949	7494	4393	5716	5838	7687	10910
2-Ethyl-3-hydroxy-4H-pyran-4-one	C7H8O3	140.14	1.15	"4940-11-8"	102766	102100	243700	88055	63878	202200	95800	111500	232300	87230	102700	92210
Berberine	C20H18NO4+	336.361	7.87	"2086-83-1"	159700	277600	193300	995300	989100	574900	1623000	1560000	484700	3213000	3207000	3034000
Resokaempferol 7-O-hexoside	C21H20O10	434.4	7.08	0	6140	7724	1059000	18168	8841	762700	9237	12540	971900	111500	130800	139700
Chrysoeriol 7-O-hexoside	C22H22O11	448.4	7.2	0	34450	118600	132300	168500	45130	131300	125798	126600	119800	128100	174800	136000
N-Acetyl-L-leucine	C8H15NO3	173.21	1.04	"1188-21-2"	2192000	5419000	8290000	3320000	9243000	11480000	2075000	12530000	8111000	17300000	18390000	22060000
2-Phenylglycine	C8H9NO2	151.163	2.78	"2835-06-5"	10520000	11270000	41980000	5558000	21040000	56080000	6228000	22310000	49360000	33970000	34050000	36720000
N-Acetyl-Dl-glutamic acid	C7H11NO5	189.166	1.84	"5817-08-3"	160200	27240	174300	29780	359600	469500	48237	638200	490200	440500	392700	519800
N6-Succinyl Adenosine	C14H17N5O8	383.313	4.54	"4542-23-8"	3483000	4517000	998900	711100	8455000	1377000	573700	6658000	3241000	5437000	5614000	5559000
N-Acetyl-L-histidine	C8H11N3O3	197.191	1	"2497-02-1"	127000	92210	497300	209800	132300	400800	56000	176300	860700	353000	331500	392900
(-)-trans-Carveol	C10H16O	152.233	0.73	"2102-58-1"	61190	73120	104900	42400	43010	120100	55510	43710	75120	80540	91750	61220
2-Hydroxy-6-Aminopurine	C5H5N5O	151.126	2.76	"3373-53-3"	11360000	12610000	47140000	5869000	21820000	59840000	6632000	23840000	50980000	35970000	34670000	38770000
7-Methylxanthine	C6H6N4O2	166.049	4.68	"552-62-5"	6819	6766	7908	2996	4380	7360	1841	4224	7294	4952	5321	8901
Quinone	C6H4O2	108.021	0.93	"106-51-4"	1850000	8048000	3312000	1451000	7536000	3388000	1103000	6511000	4434000	4465000	5223000	5089000
Guanosine monophosphate	C10H14N5O8P	363.058	1.01	0	52670	77640	40820	188300	182300	109400	21000	64290	315800	410900	503900	375300
Lactucin	C15H16O5	276.1	0.67	"1891-29-8"	23730	66250	222900	22930	39850	214000	18430	87260	161900	110100	116000	124200
DL-threitol	C4H10O4	122.058	0.67	"6968-16-7"	22670	19360	19800	11650	9950	39930	16800	23620	21730	31190	17760	16590
Enterodiol	C18H22O4	302.152	16.98	"80226-00-2"	23630	16250	9750	21090	13020	11640	19470	14680	10980	16180	25070	15440
Methionine sulfoxide	C5H11NO3S	165.046	0.75	"62697-73-8"	183800	1740000	689600	200800	395100	630700	66710	400600	1551000	704300	660500	816300
(5-L-Glutamyl)-L-amino acid	C8H14N2O5	218.09	1.01	"5875-41-2"	88630	126100	89990	122800	358900	182400	65270	67610	286200	254800	234800	247600
Methyl cinnamate	C10H10O2	162.19	10.606	"103-26-4"	59130	4007	65658	14607	4951	76520	2869	8043	78710	98520	80390	106700
Isonicotinic acid	C6H5NO2	123.11	1.029	"55-22-1"	11340000	6606000	25410000	8061000	16370000	28940000	5757000	10780000	13360000	16450000	16590000	17620000
D-Arabitol	C5H12O5	152.15	0.926	"488-82-4"	45270000	24460000	25430000	5292000	15080000	27330000	5799000	6135000	62340000	37800000	39570000	27640000
5-Methylcytidine	C10H15N3O5	257.24	1.036	"2140-61-6"	86520	146300	138300	63830	177000	198300	101400	120300	103400	98680	134500	170900
DL-threo-beta-Methylaspartic acid	C5H9NO4	147.129	0.89	0	15330	38680	58260	9198	34550	55960	15890	34540	58880	44790	41540	35870
D-Sorbitol	C6H14O6	182.172	0.89	"50-70-4"	108400	488100	1438000	197300	421100	1945000	140000	629200	1582000	884600	871400	813100
Dihydroxy tomatidine-O-hexosyl-O-rhamnoside	C39H65NO13	755.93	5.65	0	116451	1245000	11870000	9197	1150000	23830000	16530	1213000	16720000	2775000	1931000	1385000
Dl-2-Aminooctanoic Acid	C8H17NO2	159.226	1.23	"644-90-6"	44510	44250	244548	34730	168000	131800	61910	147400	230600	251100	311100	273900
Eriodictyol C-hexoside	C21H22O11	450.399	6.21	0	34061	3244	14255	30370	10355	21400	40596	8802	10560	11470	15890	16470
Synephrine	C9H13NO2	167.21	1.039	"94-07-5"	13500	10329	11610	3248	4739	25130	26520	3477	9394	36160	27760	42850
Kaempferol-3-O-rutinoside	C27H30O15	594.526	6.51	"17650-84-9"	15120	3222000	3407000	154800	2104000	1874000	22320	5194000	4317000	1253000	1418000	1202000
Prim-O-glucosylcimifugin	C22H28O11	468.457	6.25	"80681-45-4"	7899	14360	65670	6558	26450	51870	38260	23680	46860	19150	43390	30580
Oroxin A	C21H20O10	432.378	7.56	"57396-78-8"	9797	8528	24300	5007	3607	22320	5149	6510	22750	18610	17040	13110
Crebanine	C20H21NO4	339.385	7.49	"25127-29-1"	637900	7097000	27150000	1604000	20010000	38860000	1197000	11110000	24750000	14830000	14350000	12350000
Coptisine	C19H14NO4	320.325	7.217	"3486-66-6"	633800	11690	91880	809000	117917	86110	307900	84397	86710	400200	228800	346700
Sattabacin	C13H18O2	206.28	6.12	"169272-84-8"	123631	14490	347300	105003	137767	323300	229604	133810	284900	216700	232800	235100
S-Methyl-L-cysteine	C4H9NO2S	135.185	1.04	"1187-84-4"	1015000	322000	6388000	497000	632800	8605000	313100	891500	6911000	5059000	4953000	6059000
3-Methylxanthine	C6H6N4O2	166.137	4.73	"1076-22-8"	5449	3845	37120	11400	10701	35550	4938	12807	33260	21770	25010	41360
Eriodictiol 6-C-hexoside 8-C-hexoside-O-hexoside	C33H42O21	774.684	0.97	0	7449	6182	11300	8888	6027	19280	7444	4011	16720	10090	19530	9875
dCMP	C9H14N3O7P	307.197	1.06	"1032-65-1"	18880	30490	151200	17250	86710	258800	9986	53730	192300	117800	132000	125300
3'-Aenylic Acid	C10H14N5O7P	347.221	5.13	"84-21-9"	47230	38960	87820	9840	166500	129200	8828	119700	66990	164500	189200	170400
8-Hydroxy-2-Deoxyguanosine	C10H13N5O5	283.241	0.96	"88847-89-6"	28570	7546	59260	45630	7389	37380	29020	2814	35290	11520	16230	18960
2-Deoxy-D-galactose	C6H12O5	164.156	0.69	"1949-89-9"	8909000	18760000	49590000	9723000	14440000	46550000	7002000	17860000	34440000	37740000	29680000	21730000
2'-Deoxyguanosine-5'-monophosphate	C10H14N5O7P	347.221	1.66	"312693-67-7"	17860	10710	10570	22830	70060	22440	7572	44860	24250	50510	55650	61310
1-Methylguanosine	C11H15N5O5	297.267	4.04	"2140-65-0"	400000	159900	213700	101200	402900	253400	144800	377900	144700	304100	296600	329800
dAMP	C10H14N5O6P	331.222	1.47	"653-63-4"	123100	13280	66628	27000	17363	58181	32651	18110	40493	38540	28230	25550
Rhamnetin	C16H12O7	316.262	6.88	"90-19-7"	100562	15200	10260	9521	8256	17230	113935	8180	19530	47500	77720	69600
Fustin	C15H12O6	288.252	5.89	"20725-03-5"	2285	15270	49660	7010	21920	40240	2359	19910	80740	17630	37810	29780
Songorine	C22H31NO3	357.486	5.57	"509-24-0"	14700	761900	5303000	165780	80507	2478000	180068	2464000	7098000	946800	1054000	947300
Tricin 7-O-hexoside	C23H24O12	492.436	7.63	0	8467	7412	54740	7321	5003	14520	7568	3635	17610	18190	15640	8440
Oleamide	C18H35NO	281.477	15.12	"301-02-0"	69960000	22030000	24220000	40090000	23080000	31100000	60580000	32050000	37840000	50000000	52010000	51220000
p-Coumaroylagmatine	C14H20N4O2	276.334	12.15	"7295-86-5"	111500	140200	511500	49350	267300	404800	72320	214600	566600	285800	327100	250600
Nicotianamine	C12H21N3O6	303.312	0.86	"34441-14-0"	2015000	2961000	150900	377300	5786000	1528000	899200	12610000	615000	13230000	13680000	8334000
N-Feruloyltyramine	C18H19NO4	313.348	7.92	"65646-26-6"	165000000	3752000	11080000	32220000	2501000	48350000	48730000	1409000	8260000	29960000	28660000	28880000
NG,NG-Dimethyl-L-arginine	C8H18N4O2	202.254	0.93	"30315-93-6"	324600	661200	296000	483100	678500	344200	182500	365700	4303000	1476000	1363000	1711000
N-Feruloylserotonin	C20H20N2O4	352.384	12.14	"68573-23-9"	4163	69980	349200	4107	74710	301800	3758	36700	352800	109600	125100	120500
Methylguanidine	C2H7N3	73.0971	0.84	"471-29-4"	260500	413100	193000	156900	521500	200600	66360	262600	138300	368500	319200	326000
Albiflorin	C23H28O11	480.462	6.176	"39011-90-0"	26457	5818	33150	1637	17050	61970	2134	10090	44570	27640	27660	29120
Bicuculline	C20H17NO6	367.35	6.466	"485-49-4"	3068424	3154000	6798000	521600	9559000	6152000	990012	19000000	3274000	10960000	11520000	10190000
Dihydrotanshinone I	C18H14O3	278.302	11.812	"87205-99-0"	13330	37390	12755	10500	16440	16296	10530	7843	15221	22490	19710	25240
Fargesin	C21H22O6	370.396	6.7	"31008-19-2"	64840	856000	2192000	386100	859500	2586000	138200	845700	2235000	885300	857200	1014000
Ferulic acid O-hexoside	C16H20O9	356.32	5.86	0	94032	923300	2454000	378596	1127000	2429000	20450	1208000	1005000	725100	737800	668400
Adenosine	C10H13N5O4	267.24	2.762	"58-61-7"	131300000	222400000	449200000	107200000	347300000	563200000	81000000	328900000	231200000	404900000	402300000	411300000
Protopine	C20H19NO5	353.37	6.91	"130-86-9"	904900000	257500000	698700000	1013000000	378600000	602800000	975600000	389700000	620600000	623500000	624200000	611600000
Scopoletin	C10H8O4	192.17	6.933	"92-61-5"	26920	58490	178700	111200	43130	120900	42660	62070	91350	65950	71690	49100
Panaxatriol	C30H52O4	476.73	12.817	"32791-84-7"	880	2310	1399	1103	3052	2052	1458	1280	1765	881	992	1862
6-Gingerol	C17H26O4	294.39	10.748	"23513-14-6"	2724000	261300	242000	1775000	325000	387300	1135000	238200	339000	586300	558600	871500
4-Methylumbelliferone	C10H8O3	176.17	8.691	"90-33-5"	13000	34470	170000	9481	21150	32270	2234	18800	120200	75410	58290	42440
Aristolochic acids	C17H11NO7	341.277	6.64	"313-67-7"	192725	90470	500300	55590	235400	817500	170765	103600	463700	396500	342800	402400
Rotundine	C21H25NO4	355.434	7.21	"10097-84-4"	60950000	1771000	9604000	32830000	5024000	10950000	12760000	2146000	8546000	11390000	11030000	13220000
Berberrubine	C19H16NO4+	322.3	7.33	"17388-19-1"	164700	40330	73580	260500	115600	103063	249900	97992	114451	221700	148300	196500
Methyl Nicotinate	C7H7NO2	137.14	0.96	"93-60-7"	8893	16680	38170	5471	16360	53410	5372	65700	101600	170800	183500	155100
Butylphthalide	C12H14O2	190.238	1.15	"6066-49-5"	35000	44830	49130	13570	47710	43320	13910	61570	52310	39440	49080	58640
Chelidonine	C20H19NO5	353.369	7.14	"476-32-4"	493600000	78130000	353800000	565300000	141000000	272000000	526400000	142100000	290800000	285600000	290200000	297300000
Peiminine	C27H43NO3	429.635	7.22	"18059-10-4"	4169	8095	27570	6539	5390	22390	4121	5702	18090	10160	9528	13390
N'-Nitrosoanabasine	C10H13N3O	191.23	5.006	"1133-64-8"	243100	37380	94216	139600	53270	136900	264500	63030	127500	55880	89260	70220
1,2,3,6,7-Pentamethoxyxanthone	C18H18O7	346.337	7.7	0	106200	3720	47870	40456	16350	58410	16456	8709	56960	35300	35150	24560
3-Hydroxy-9,10-Dimethoxypterocarpan	C17H16O5	300.311	7.16	"73340-41-7"	9359	3522	12320	17790	8982	10672	10960	9710	6549	11420	17050	13150
D-Myo-inositol 4-monophosohate	C6H13O9P	260.136	0.92	"46495-39-0"	284500	962400	128700	297300	1721000	155400	136600	466600	167900	1419000	923300	1118000
Adenosine5-phosphosulfate	C10H14N5O10PS	427	1.05	"102029-95-8"	6387	3773	6086	3200	14440	6921	4427	11330	19440	9523	18630	11920
Lysopc 14:0	C22H46NO7P	467.577	11.37	"20559-16-4"	1644	2356	18590	7297	5149	17460	1923	1879	58700	58280	41000	49390
Lysine	C6H14N2O2	146.188	0.85	"70-54-2"	49190000	54950000	15920000	19750000	66770000	7711000	7213000	35910000	6919000	77470000	79330000	80380000
N-glycyl-L-proline	C7H12N2O3	172.18	2.45	0	2263	3327	8892	1617	2592	1855	5686	5205	1619	8137	4569	4334
Gly-Tyr-Ala	C14H19N3O5	309.318	4.16	"112898-27-8"	4552	11530	15070	13537	15760	27500	2305	8976	64540	39210	32200	47990
8-Hydroxyguanosine	C10H13N5O6	299.24	3.09	"3868-31-3"	9153	5188	203500	13000	4290	357600	2273	9827	179500	57060	52820	55080
Roseoside	C19H30O8	386.437	1.09	"54835-70-0"	21350	51580	59310	40700	42350	63770	24880	39030	72000	27750	37480	61180
Quercetin O-malonylhexoside	C24H22O15	550.43	7.6	0	5781	2371	11030	3673	3124	10420	3813	2268	4759	4769	2045	3846
Selgin 5-O-hexoside	C22H22O12	478.4	0.94	0	884700	1258000	727200	2698000	941700	502400	3348000	2023000	991500	1789000	1688000	1757000
methylQuercetin O-hexoside	C22H22O12	478.409	0.98	0	2478000	2930000	2874000	4341000	2095000	2541000	5599000	4477000	3670000	4088000	4422000	4115000
Methyl Benzoate	C8H8O2	136.148	1.84	"93-58-3"	67990	595620	25810000	52660	349600	11420000	20350	15940000	3562000	10120000	10030000	10410000
methylNaringenin C-pentoside	C21H22O9	418.394	0.72	0	10110	10840	24250	7834	14100	55650	5687	17750	32990	9391	13670	23800
2-Methoxyhexadecanoate	C17H34O2	270.451	0.97	"112-39-0"	998800	2720000	3231000	1784000	1651000	2840000	1484000	1007000	2854000	1305000	1205000	1132000
Magnoflorine	C20H24NO4+	342.409	5.904	"2141-09-5"	14230000	41070	247600	1182000	21570	60620	5916000	47420	85780	2365000	2495000	2367000
Norisoboldine	C18H19NO4	313.348	5.649	"23599-69-1"	1555	10090	46340	4178	1201	76250	13100	3158	46050	9697	19100	11940
D-beta-Homophenylalanine	C10H13NO2	179.216	5.41	"131270-08-1"	3345	4042	10740	10019	4703	6410	7145	8440	9701	6824	12800	10800
D-Ala-D-Ala	C6H12N2O3	160.171	0.94	"923-16-0"	7014	23510	50030	9495	35020	67940	6377	31330	64670	42010	44470	31920
D-(+)-Octopine	C9H18N4O4	246.264	0.73	"34522-32-2"	3518	26950	44240	3013	17290	59090	3483	17150	41900	41430	24120	25800
Sophoricoside	C21H20O10	432.38	7.038	"152-95-4"	5906	47850	1314000	7410	22920	900200	11850	10370	1128000	269700	265500	200100
1-Methyladenine	C6H7N5	149.153	1.05	"5142-22-3"	70200	49120	166000	61040	88810	167600	68840	68310	514600	318000	317200	252600
1-Linoleoyl-Rac-Glycerol	C21H38O4	354.524	12.05	"2277-28-3"	16030	201900	93450	37110	100600	24340	45580	130100	63830	92190	155100	188000
1-Decanoyl-2-hydroxy-sn-glycero-3-phosphocholine	C18H38NO7P	411.5	6.35	0	52220	3850	34770	146200	14630	47410	38380	3804	82880	42240	42610	46320
Loureirin A	C17H18O4	286.328	10.4	"119425-89-7"	11710	9253	7032	3114	2568	8849	6060	10142	6605	42120	36740	40160
vasicine	C11H12N2O	188.229	4.86	"6159-55-3"	112100	200700	1372000	56490	84740	528600	91130	119300	527900	467500	427900	436100
Skimmin	C15H16O8	324.283	5.34	"93-39-0"	195300	2917	47580	14013	7139	21900	9192	11254	22370	46140	21820	26510
(+)-Isocorynoline	C20H23NO4	341.401	6.43	"475-67-2"	323500	94870	445400	105600	275500	726000	114100	184700	494200	372500	395800	326500
Aloesin	C19H22O9	394.373	5.47	"30861-27-9"	1939	5605	13470	2799	7037	23400	35063	9713	22880	16300	26680	21240
Isotanshinone IIA	C19H18O3	294.344	13.941	"20958-15-0"	2661	4277	5366	1628	2607	3688	2394	5660	2543	4447	3159	8339
1-Aminocyclopropanecarboxylic acid	C4H7NO2	101.1	0.894	"22059-21-8"	6577000	6001000	7313000	3309000	5793000	5049000	1841000	2891000	4688000	6565000	6925000	6521000
S-Adenosyl-L-homocysteine	C14H20N6O5S	384.411	1.84	"979-92-0"	20600	77410	23460	43903	234800	12330	5624	301900	51180	164600	89900	135100
Homocysteine	C4H9NO2S	135.185	0.84	"454-29-5"	51210	38990	11750	13010	47970	17860	17900	20090	23030	33500	37590	34560
L-Methionine	C5H11NO2S	149.212	1.38	"63-68-3"	960100	752400	3402000	233100	1527000	1978000	199600	1560000	5637000	3265000	2747000	4976000
Alpha-Linolenic acid	C18H30O2	278.435	12.64	"463-40-1"	4516000	3146000	944400	880400	4262000	886400	1007000	3223000	1272000	2939000	3062000	2794000
Spermidine derivative	C8H21N3O6	255.27	14.85	0	65890	17680	41040	35330	22110	36910	51470	35780	59780	62280	64880	61730
S-Sulfo-L-cysteine	C3H7NO5S2	201.221	0.98	"1637-71-4"	3812	8755	5328	4803	13270	9169	10090	14910	10580	31900	28820	40360
Sinapoyl O-hexoside	C17H22O10	370.351	5.95	0	105290	71150	395300	70220	180000	1136000	10880	41860	277900	153800	165700	231500
methylApigenin C-hexoside	C22H22O10	446.404	0.73	0	8336	28960	99460	9554	26510	111600	17980	46150	64940	38550	57520	61340
methylApigenin C-pentoside	C21H20O9	416.378	1.01	0	80640	213600	694200	125500	158000	746300	80390	251100	606600	383100	320100	325300
LPC(1-acyl 18:3)	C26H48NO7P	517.63	12.59	0	646000	663200	4285000	1439000	1652000	4702000	1326000	836800	4820000	4182000	5067000	3573000
Luteolin C-sinapoylhexoside	C32H30O15	654	7.3	0	293311	54850	2748000	796723	26290	575700	526639	9127	2236000	304200	515400	360300
Phellodendrine	C20H24NO4+	342.409	5.636	"6873-13-8"	222700	11570	537600	41040	32030	558100	28820	26280	376000	142100	147900	175500
Epiberberine	C20H18NO4+	336.361	7.215	"6873-09-2"	189500	7005	69390	278900	304374	170100	79590	106900	85040	241100	258900	256700
di-C,C-hexosyl-apigenin	C27H30O15	594.518	5.82	0	10240	12879	10024	6119	10233	3070	9907	12222	9439	8830	12780	13690
LysoPC 20:2 (2n isomer)	C28H54NO7P	547.36	13.26	0	3828	2292	13520	14550	4867	15570	4730	11768	15180	24560	18130	18750
(-)-N-[3',4'-Dihydroxy-(E)-cinnamoyl]-L-glutamic acid	C14H15N1O7	309.271	16.07	"860295-23-4"	521600	87670	62600	281500	38320	44950	423100	81050	77080	421500	448900	458400
3,4-Dihydroxybenzaldehyde	C7H6O3	138.12	5.306	"139-85-5"	3280	5296	10450	16000	12160	10090	32956	11710	33940	28770	35470	31740
Bullatine A	C22H33NO2	343.51	5.83	"1354-84-3"	306800000	20560000	36630000	73130000	2460000	12900000	248200000	2322000	17160000	95600000	94560000	99290000
Oxysophocarpine	C15H22N2O2	262.352	5.04	"26904-64-3"	95750	2344	3507	5353	3544	6073	249400	2426	3473	22570	25540	15550
Stylopine	C19H17NO4	323.349	7.15	"84-39-9"	710600	59400	548400	867300	174800	348100	774900	230500	350400	392300	416800	423200
Hydroprotopine	C20H20NO5+	354.377	6.87	"128397-41-1"	1091000000	317400000	848600000	1157000000	433200000	698400000	1126000000	443200000	687000000	700000000	681600000	725000000
Levodopa	C9H11NO4	197.19	1.019	"59-92-7"	216800	91830	949900	143100	135800	275700	109800	151400	3042000	493400	520400	414500
L-Phenylalanine	C9H11NO2	165.19	4.108	"63-91-2"	62280000	185000000	448200000	53970000	87590000	238600000	21290000	74620000	227900000	222600000	222900000	222900000
Nobiletin	C21H22O8	402.39	10.518	"478-01-3"	2658000	375300	7836	47960	657700	8429	3918000	76330	15460	707700	788000	795000
Sinensetin	C20H20O7	372.37	9.55	"2306-27-6"	491300	11410	84003	5598	34600	82939	774600	9424	94298	79990	68020	85740
2-(Dimethylamino)Guanosine	C12H17N5O5	311.294	4.57	"2140-67-2"	429500	121600	204500	309300	261000	333200	316400	155600	408000	394500	368900	390900
5-Methyl-dl-tryptophan	C12H14N2O2	218.252	1.06	"951-55-3"	30540	52220	60180	46170	133700	106900	40060	64160	128500	147900	152800	167900
5-Methoxyindoleacetic acid	C11H11NO3	205.21	4.87	"3471-31-6"	143200	284200	969300	69860	139900	502100	119000	152100	465300	410200	447800	419100
Indole	C8H7N	117.148	4.87	"120-72-9"	815400	1564000	7600000	466600	698600	2965000	727300	829900	3344000	2617000	2551000	2681000
