# Supplementary material for: Integrated Metabolomics and Transcriptomics Analysis Reveals the Biosynthetic Mechanism of Isoquinoline Alkaloids in Different Tissues of Hypecoum erectum L
Source: Curr Issues Mol Biol. 2026 Mar 13;48(3):309. doi: 10.3390/cimb48030309 (PMC13025860; doi:10.3390/cimb48030309)
Supplement: Supplementary file 1 [file cimb-48-00309-s001.zip › Table S2.xlsx]

## Sheet: Sheet1
Index	Root1	Root2	Root3	Stem1	Stem2	Stem3	Leaf1	Leaf2	Leaf3
Sinomenine	7062	8414	3642	4734	2570	2720	1453	2308	5744
Corydaline	24230000	43880000	39400000	8129000	19790000	18240000	12290000	17570000	12580000
Jatrorrhizine	180000	352300	247100	198100	348300	297600	466400	855300	626300
Palmaturbine	728900	1229000	1036000	283900	787700	692600	883100	1780000	1025000
Dehydrocorydalin	3136	40900	5389	86540	911700	470000	1153000	4187000	2457000
Salutaridine	96910	11600	16440	5938	17020	2376	179500	265300	116600
Isoquinoline	23120	15160	17480	45370	19830	26310	183700	82210	84240
Tetrahydropalmatine	52630000	27860000	10290000	1531000	4629000	2502000	9698000	11630000	9115000
Palmatine	310700	283400	677200	127236	186866	198300	156563	69640	93040
Berberine	159700	995300	1623000	277600	989100	1560000	193300	574900	484700
Crebanine	637900	1604000	1197000	7097000	20010000	11110000	27150000	38860000	24750000
Coptisine	633800	809000	307900	11690	117917	84397	91880	86110	86710
Bicuculline	3068424	521600	990012	3154000	9559000	19000000	6798000	6152000	3274000
Protopine	904900000	1013000000	975600000	257500000	378600000	389700000	698700000	602800000	620600000
Rotundine	60950000	32830000	12760000	1771000	5024000	2146000	9604000	10950000	8546000
Berberrubine	164700	260500	249900	40330	115600	97992	73580	103063	114451
Magnoflorine	14230000	1182000	5916000	41070	21570	47420	247600	60620	85780
Norisoboldine	1555	4178	13100	10090	1201	3158	46340	76250	46050
(+)-Isocorynoline	323500	105600	114100	94870	275500	184700	445400	726000	494200
Phellodendrine	222700	41040	28820	11570	32030	26280	537600	558100	376000
Epiberberine	189500	278900	79590	7005	304374	106900	69390	170100	85040
Stylopine	710600	867300	774900	59400	174800	230500	548400	348100	350400
Hydroprotopine	1091000000	1157000000	1126000000	317400000	433200000	443200000	848600000	698400000	687000000
Sanguinarine	348600000	96440000	150900000	983700	1922000	214000	2274000	473100	109400
Toddaline	1179000	3168000	2125000	2383	2126	2643	377511	1746	317525
Chelidonine	493600000	565300000	526400000	78130000	141000000	142100000	353800000	272000000	290800000
