# Supplementary material for: Integrated Metabolomics and Transcriptomics Analysis Reveals the Biosynthetic Mechanism of Isoquinoline Alkaloids in Different Tissues of Hypecoum erectum L
Source: Curr Issues Mol Biol. 2026 Mar 13;48(3):309. doi: 10.3390/cimb48030309 (PMC13025860; doi:10.3390/cimb48030309)
Supplement: Supplementary file 1 [file cimb-48-00309-s001.zip › Table S3.xlsx]

## Sheet: Sheet1
Standard reference data.
Database	Number	Percentage
Swiss-port	16742	69.16
NR	22255	91.94
GO	15263	63.05
Pfam	18252	75.4
KEGG	7507	31.01
All	24206	100
Note: Database: Database name; Number: The number of genes in the annotation file of this species that have been annotated in the above databases; Percentage: The proportion of genes in the annotation file of this species that have been annotated in the above databases.
