# Supplementary material for: Integrated Metabolomics and Transcriptomics Analysis Reveals the Biosynthetic Mechanism of Isoquinoline Alkaloids in Different Tissues of Hypecoum erectum L
Source: Curr Issues Mol Biol. 2026 Mar 13;48(3):309. doi: 10.3390/cimb48030309 (PMC13025860; doi:10.3390/cimb48030309)
Supplement: Supplementary file 1 [file cimb-48-00309-s001.zip › Table S4.xlsx]

## Sheet: Sheet1
GeneID	Root1	Root2	Root3	Stem1	Stem2	Stem3	Leaf1	Leaf2	Leaf3
Chr5.g684	25.9483	20.8688	5.45222	33.9031	41.1714	38.307	24.8898	44.6832	43.319
Chr2.g388	94.6624	121.237	59.5951	646.291	396.161	324.308	202.877	321.55	508.488
Chr6.g129	10.2034	12.7091	7.81787	35.4204	27.8961	21.794	25.962	43.1173	45.448
Chr7.g1316	17.328	12.6282	7.9134	19.0931	22.3914	20.8419	14.7363	22.5469	28.3503
Chr7.g543	17.6853	15.379	6.36767	19.5143	18.9028	18.1583	16.1424	22.0481	31.8458
Chr3.g2638	3.41703	2.62602	1.72399	3.81043	3.96017	4.67598	3.86499	3.90105	5.64995
Chr2.g580	28.2858	28.4568	23.8805	39.8241	37.8845	36.8611	30.4027	39.0928	55.3288
Chr6.g1700	37.5895	27.7624	23.6862	34.7486	31.1047	39.9513	29.5444	37.1664	50.7716
Chr6.g732	0.616787	0.716738	0.455136	2.11252	2.8359	1.62573	1.58723	5.27618	3.99875
Chr6.g401	10.5095	9.23356	8.64358	25.7541	33.44	32.5978	43.5916	38.3836	44.8992
Chr8.g1354	107.849	100.696	108.122	196.926	223.164	215.122	167.246	252.35	256.875
Chr2.g723	74.4446	86.6158	92.8575	156.582	366.938	342.644	240.272	672.037	549.574
Chr5.g1771	7.16532	6.70281	3.33106	11.3095	9.671	10.7193	11.1004	13.4516	19.5108
Chr1.g1126	47.6489	59.9107	45.2816	148.407	132.931	128.412	129.074	149.77	157.567
Chr8.g506	4.95594	6.44719	4.66814	23.8077	20.0519	25.2225	30.5242	23.3541	33.2224
Chr4.g1733	53.6259	70.2459	47.015	99.9986	116.167	96.992	116.268	123.639	130.039
Chr8.g892	36.7978	42.9362	30.6257	78.8573	95.5559	73.4853	102.147	110.273	91.3422
Chr7.g1536	10.2823	8.54285	9.36904	26.0277	28.9084	27.4975	23.6855	39.4336	61.7897
Chr1.g1249	46.5642	40.2961	41.4672	117.689	113.067	126.822	108.058	137.128	136.646
Chr1.g1336	140.791	117.1	153.372	302.537	302.903	369.786	359.125	473.511	544.099
Chr3.g1803	20.2114	17.361	19.6049	29.7978	30.862	30.8774	36.8715	35.179	44.4488
Chr7.g368	36.3355	39.3089	55.5157	99.1544	90.2798	89.7768	109.77	116.447	134.172
Chr3.g537	369.7	120.069	204.545	903.061	373.744	514.954	680.895	1393.03	3256.18
Chr8.g701	9.21393	5.30738	7.50246	20.1319	10.4615	24.2636	12.6323	17.5316	90.0385
Chr7.g733	34.7017	35.1818	33.3971	49.804	59.8898	61.5107	64.2851	98.8602	116.095
Chr8.g939	87.4284	145.477	112.21	104.601	190.405	166.594	139.148	271.222	275.925
Chr7.g1057	10.1155	26.4289	41.3914	19.8586	75.1588	179.707	67.3411	227.339	100.151
Chr1.g1844	76.1022	89.1112	61.3431	171.82	262.859	190.434	224.413	382.906	300.164
Chr2.g814	98.457	99.4178	87.46	209.729	310.42	333.148	226.607	435.523	410.188
Chr2.g410	9.83662	11.6123	10.851	24.483	39.5524	67.3426	49.6295	43.621	104.499
Chr1.g649	30.6982	29.6039	31.6229	58.8728	50.5929	67.8122	64.7267	62.6356	102.28
Chr5.g274	5.49924	8.01688	12.3206	43.8825	68.1696	73.2158	29.8379	96.9336	142.124
Chr8.g535	11.3695	13.9318	24.7461	30.1419	60.1305	90.2291	35.4912	66.4191	136.908
Chr6.g1308	60.7321	65.7668	61.5604	65.7038	97.5203	132.539	90.7778	118.999	127.317
Chr2.g1251	33.6457	37.0898	29.9099	49.3592	70.1022	84.7169	33.1532	87.6291	111.236
Chr1.g3020	175.585	155.53	109.879	265.538	263.059	267.98	179.174	444.237	499.053
Chr3.g1416	7.81226	8.03124	3.34421	12.2884	12.0095	8.82455	7.85278	16.1125	30.2087
Chr3.g1013	19.1619	19.1114	13.2392	29.201	26.9272	24.6493	19.1827	25.0856	34.7107
Chr5.g2216	10.0175	11.5859	5.65456	15.6814	11.5799	14.2824	7.6584	13.7051	19.4762
Chr3.g1411	7.48799	8.28309	2.89026	9.2887	11.6186	5.90877	6.0032	18.7325	18.7546
Chr8.g1273	36.1812	38.3282	21.2696	46.5033	51.1598	41.1427	33.6106	70.4784	86.7179
Chr5.g1672	8.12613	9.02869	3.9473	11.9347	10.7276	9.12424	9.06406	12.7738	16.119
Chr6.g66	1.79007	1.87702	0.346742	3.35293	4.41394	2.62216	1.6123	3.92305	7.05189
Chr1.g1960	2.17912	0.391009	0.529696	7.04284	7.71885	15.0853	3.57905	5.532	4.91237
Chr3.g150	2.64395	2.42331	0.461647	9.1885	14.2664	20.501	6.27206	11.0087	30.0817
Chr1.g111	6.22981	3.25282	1.39154	7.56899	5.24429	5.37358	4.32207	5.72234	6.45255
Chr4.g1716	7.43699	6.97741	4.67662	14.2485	10.8173	9.7104	12.0701	11.4738	14.4207
Chr8.g538	4.27958	8.13035	1.97788	18.9008	13.5634	11.1759	15.9254	17.315	18.6267
Chr5.g31	10.9151	14.1474	5.20439	75.1288	44.4162	37.7222	70.114	75.7063	48.3458
Chr8.g263	0.447518	0.966948	0.231161	9.61174	4.5301	7.64332	17.2818	9.23426	10.5496
Chr3.g1814	1.51801	0.93821	1.50673	18.1676	15.3278	14.16	7.45287	22.4156	14.9489
Chr7.g1903	2.01383	2.21829	1.73371	15.9264	11.848	15.5656	10.2784	23.7194	24.5406
Chr4.g1341	3.83227	6.81911	2.4744	11.485	18.5261	23.2906	11.8651	26.1004	27.1746
Chr4.g2471	20.5516	20.104	17.7217	46.4022	64.4744	66.1009	40.1314	66.4607	42.7444
Chr2.g274	43.8428	56.4129	55.0106	125.859	137.26	126.328	120.081	142.253	132.767
Chr4.g2036	12.1797	19.1606	11.7517	308.198	318.639	311.36	140.646	443.943	373.249
Chr6.g121	1.8309	2.65049	1.89147	2.20102	3.54404	4.48768	1.70497	7.29895	5.32032
Chr4.g1515	27.6232	41.1228	29.0832	40.798	69.5711	71.5762	37.0222	117.502	95.8367
Chr4.g473	39.2997	65.3138	35.6532	73.2468	119.098	125.538	41.4556	224.521	168.77
Chr8.g423	37.2559	43.4558	35.5988	55.994	84.2134	81.2311	32.5482	129.28	113.959
Chr5.g1671	2.14332	5.06461	1.43457	5.69959	7.58467	5.29885	2.28393	10.0967	7.58059
Chr4.g1814	13.6977	11.7249	6.42565	14.5214	20.0986	18.6796	7.61644	28.2757	36.9317
Chr4.g815	9.89106	12.77	6.18474	14.3663	29.4563	35.7595	6.09546	34.1915	37.2754
Chr4.g208	39.273	38.5202	35.8758	46.1709	48.1163	66.8758	40.8322	67.9868	105.066
Chr4.g321	11.729	10.3414	12.3712	19.0912	18.8196	22.6592	11.3029	22.2121	36.5614
Chr6.g702	15.005	11.1229	10.801	59.8132	62.9678	87.2316	8.89363	73.5827	87.6222
Chr8.g364	65.8227	37.9079	33.5394	86.4259	91.026	110.479	56.233	122.019	111.986
Chr1.g211	9.0597	9.53853	9.95682	15.4691	30.0193	34.6042	12.3846	41.1093	53.3946
Chr1.g787	5.10171	4.75511	3.66005	8.49409	10.8877	13.4269	6.76492	19.1123	24.1532
Chr3.g697	1.87093	1.34557	0.989982	2.87188	3.69539	4.59659	1.89063	4.62798	8.6518
Chr4.g743	1.13877	0.34737	0.941156	3.52657	8.8673	7.15515	2.05136	9.95205	8.49854
Chr4.g748	40.334	31.0357	58.3356	165.199	347.343	314.31	84.4388	464.223	400.941
Chr7.g1941	5.5575	5.69149	6.1544	11.8225	12.4531	16.7078	7.05821	13.4589	19.5157
Chr3.g1025	19.997	22.129	13.1397	44.4705	65.6589	89.0066	30.7397	90.1126	137.677
Chr3.g798	4.82594	3.68024	2.37409	9.46977	11.0945	9.33965	5.69206	13.6989	17.2081
Chr1.g1036	20.8874	26.814	19.9871	38.9005	48.1695	48.3001	29.9677	61.8241	67.2338
Chr2.g1109	1.76178	3.65842	1.4099	5.60213	10.4853	6.43437	4.15699	12.3419	11.5614
Chr3.g1454	39.4063	51.0988	44.6476	77.9699	109.161	102.873	87.2002	145.77	148.024
Chr1.g653	27.3771	34.9729	21.7059	32.9273	69.5027	60.5675	27.946	94.4506	80.2875
Chr8.g1583	9.78629	10.4727	7.59081	14.9368	26.5503	23.1685	11.4154	41.7153	25.6929
Chr1.g2645	63.0149	55.0564	43.2201	130.069	180.349	186.928	70.664	262.779	276.981
Chr8.g1134	40.7938	39.3932	30.0779	73.5053	95.5267	94.7668	50.1521	137.216	108.807
Chr2.g306	28.0151	28.3357	35.6443	52.5848	99.0458	81.1744	47.5441	145.086	106.321
Chr4.g458	172.62	189.809	162.881	564.848	753.38	880.898	401.421	1317.9	921.832
Chr6.g442	0	0.295859	0.300597	1.35647	2.71885	1.74118	0.96094	2.72078	3.81478
Chr8.g1722	1.32169	2.82216	1.77503	5.6774	11.9382	18.4543	6.66638	14.6878	19.194
Chr3.g1863	23.2834	29.319	22.2052	50.9187	50.5381	52.4596	29.4215	73.3582	77.4766
Chr4.g456	38.209	46.1831	48.7019	64.082	91.1842	96.2876	54.3844	125.764	131.232
Chr7.g1202	8.56069	8.52802	7.76827	14.0413	15.3137	17.4219	13.3892	19.6584	26.367
Chr6.g1061	9.20525	13.0812	5.04132	17.062	32.0107	17.1447	10.3888	47.7442	39.5946
Chr1.g490	1.44935	2.50527	0.998196	2.41309	5.46727	3.85462	1.74055	8.86116	9.25721
Chr2.g716	24.585	29.3045	22.3387	42.216	68.1433	61.9974	22.7171	125.858	155.893
Chr1.g1034	44.1249	42.657	10.8737	83.8558	120.129	116.892	78.2372	250.484	228.506
Chr3.g1667	16.9189	23.158	4.16798	33.153	187.277	164.325	36.69	1320.06	403.861
Chr2.g1627	0.075469	0.153473	0.623725	0.753914	3.99605	3.31178	0	17.1807	16.5159
Chr5.g989	3.74168	2.61355	3.46211	3.51031	6.85738	4.5754	2.78399	12.8481	17.3252
Chr2.g1408	0.408954	0.519779	0.316862	1.2256	4.51124	2.49817	0.36834	11.3065	8.09393
Chr2.g186	4.59253	3.85755	3.66148	4.78728	14.4079	9.40951	3.3721	17.504	14.3981
Chr7.g1365	9.14128	13.6324	10.1632	19.5683	31.455	27.2639	8.15502	31.8425	35.3833
Chr1.g222	229.196	218.529	212.491	357.227	424.727	446.633	254.528	545.197	545.799
Chr3.g2524	1.183	0.451077	0.687453	30.5049	103.862	66.4403	1.86465	133.62	111.476
Chr2.g1984	0.242938	0.288188	0.334633	1.13255	1.26113	0.969163	0.474092	1.31056	1.75585
Chr8.g95	0.484339	2.46237	2.25163	2.74176	7.79424	3.94489	2.10848	4.79017	7.0826
Chr1.g294	95.657	143.804	174.159	195.433	335.104	311.031	195.845	365.218	330.798
Chr4.g1425	3.94301	5.2929	4.41291	6.32306	8.70819	7.95124	4.20563	8.63902	8.07513
Chr6.g764	7.03874	9.24985	2.86687	27.0795	39.6682	25.6605	3.90645	40.0334	17.1626
Chr1.g1879	3.18857	4.48909	0.126694	11.3935	24.3191	24.5232	4.08694	46.4429	11.9351
Chr3.g123	24.1898	26.1771	25.8644	45.2035	57.8308	47.7402	31.3782	71.9047	43.868
Chr1.g2180	25.1181	36.3911	32.6716	108.885	159.037	63.0172	67.9879	222.842	67.0039
Chr5.g751	0	0.144094	0.292804	5.59194	12.874	2.82672	0.51056	4.6634	1.85794
Chr6.g901	15.6648	20.8362	13.4451	21.7474	22.1107	22.4198	23.9556	30.5343	36.8459
Chr1.g2979	32.136	36.0901	31.2516	43.6671	53.426	53.1431	77.0969	80.563	77.9185
Chr3.g376	45.466	40.3837	43.2834	61.9233	74.511	81.7919	84.1631	106.094	117.697
Chr6.g484	19.797	56.8954	15.1282	28.571	85.6483	48.6539	67.7266	193.532	46.9898
Chr2.g359	59.6659	103.915	67.7471	126.974	341.901	105.092	155.452	776.219	272.048
Chr6.g749	8.12374	15.0335	5.20334	18.0161	30.1947	25.6026	23.7069	44.175	27.2
Chr1.g560	23.3774	35.6551	20.8818	34.3849	47.8047	32.5896	27.1049	49.7481	38.9461
Chr2.g44	1.22933	4.27074	1.79916	7.47071	10.2106	3.78032	4.70577	15.0319	6.50881
Chr7.g1924	4.45953	8.16198	4.42278	10.5137	14.4456	6.40461	9.80061	21.363	7.55568
Chr1.g2779	6.53094	12.2707	8.80042	28.6026	37.2442	23.5525	44.3306	46.5673	30.7844
Chr3.g1726	35.2916	47.4528	41.1756	54.2222	74.4853	63.6013	86.6792	79.3595	71.6216
Chr8.g191	3.51842	23.3611	30.9322	55.4283	98.5923	97.4811	178.541	153.021	178.161
Chr8.g29	1.65267	12.2013	5.7901	14.0332	19.1727	23.1115	22.0691	24.692	38.2981
Chr6.g1677	0.149757	0.659844	0	4.139	5.64916	6.07386	2.06822	7.21704	2.86955
Chr7.g30	5.33014	11.6689	5.56266	20.2391	18.0134	19.2838	12.8348	29.0768	13.8225
Chr3.g757	3.52618	7.09452	4.57291	9.14364	15.1113	11.3734	13.9878	17.8082	15.3595
Chr5.g1522	0.914178	1.979	0.88349	3.94754	4.37822	2.4117	3.63885	6.29977	4.78818
Chr3.g1212	17.1272	23.4174	25.2606	24.0626	61.1394	70.6883	57.0113	69.7872	75.8896
Chr1.g592	11.8879	22.2666	20.9825	75.7256	97.3399	90.7219	32.0352	152.927	128.578
Chr1.g1718	15.0262	11.2073	12.3164	32.0888	36.199	29.0749	27.7972	50.141	53.6284
Chr6.g590	43.7289	52.0742	33.1694	119.934	144.177	115.416	128.271	211.673	196.565
Chr7.g580	42.3638	47.2453	39.5286	53.6685	72.2552	65.5646	43.6972	96.5915	106.789
Chr1.g2470	139.017	184.77	101.981	240.883	553.293	341.055	187.007	1049.02	722.929
Chr2.g1184	5.63113	5.84805	5.19589	8.72648	10.6184	10.9202	4.87681	19.2133	17.401
Chr7.g203	4.59613	5.60799	4.27336	11.2489	16.7014	21.0858	5.58856	22.067	22.0171
Chr3.g2146	37.5381	42.3686	34.0634	55.0909	74.7862	68.6605	38.379	86.7872	123.072
Chr8.g929	21.4742	20.9803	19.4929	21.4102	33.9008	36.6729	20.8177	36.0911	45.8987
Chr4.g2256	20.6645	6.02576	4.52516	54.6196	35.7931	18.6564	41.309	91.6278	50.1513
Chr7.g1045	230.036	175.25	141.97	278.928	347.628	268.157	220.231	309.433	279.27
Chr1.g800	16.4912	7.18635	3.52484	12.9034	22.3509	18.0676	6.2194	33.3942	25.3976
Chr4.g1754	331.611	348.449	40.861	475.287	819.803	443.637	82.5214	648.255	371.427
Chr1.g2921	21.2742	19.201	17.1096	34.0787	54.3854	47.1007	23.5288	51.4328	57.2018
Chr3.g469	242.749	324.137	184.06	1253.35	1867.79	1913.48	771.285	2421.65	1582.73
Chr5.g1707	7.26061	3.98528	4.91203	52.5692	84.3208	89.0739	34.0866	134.905	171.783
Chr1.g227	6.39617	5.41966	4.01185	9.43225	12.0955	10.404	6.37819	14.5413	12.4403
Chr1.g2676	48.452	36.5146	25.9107	83.4224	116.587	73.0527	44.1535	123.002	81.3437
Chr1.g463	346.61	412.813	228.985	678.406	1232.76	775.8	456.226	1271.83	758.999
Chr6.g1030	36.2692	43.3259	28.7345	125.54	248.428	221.443	52.7867	275.476	154.836
Chr3.g1575	0.850284	0.576377	0.936973	9.85315	22.4228	16.9603	7.91368	44.3405	17.0359
Chr3.g2515	10.4459	9.02155	9.59237	42.6165	92.7865	61.8135	23.1611	109.391	78.9187
Chr2.g1764	23.6898	51.3997	22.0647	65.7322	98.8174	101.716	34.4838	129.407	113.201
Chr7.g46	15.0203	27.5169	13.3768	83.6905	112.119	143.345	44.9008	138.167	112.565
Chr5.g1098	9.0063	13.1391	9.07308	20.8441	41.0032	38.6071	12.2434	57.0351	49.2504
Chr6.g1427	61.2889	65.4516	47.8411	95.473	163.257	138.898	59.4426	201.564	186.163
Chr3.g1595	2.29577	3.54472	1.53722	7.60221	12.4915	10.049	4.05895	16.2378	12.9055
Chr4.g851	9.35924	12.3154	7.67821	22.9157	32.9617	30.2907	15.2066	46.8265	36.7372
Chr3.g254	1.04758	0.426069	0.270558	5.91273	6.03632	1.77614	2.54756	17.6885	2.06014
Chr3.g1442	2.09086	10.3748	1.72802	19.8845	41.3319	15.8482	24.9338	99.4391	28.4243
Chr4.g2663	14.5763	14.4682	10.8158	30.4516	56.0901	28.6134	27.4035	65.6527	46.9589
Chr3.g2009	25.1607	22.2822	27.4304	53.8603	110.629	78.5187	62.3464	159.626	109.566
Chr3.g742	2.93925	4.5363	8.89257	27.3174	78.3611	28.3719	23.637	105.84	59.3376
Chr7.g1099	227.16	309.15	222.591	1226.85	1531.86	1575.01	429.283	2087.03	1287.59
Chr4.g504	4.95833	6.62091	5.80123	33.5387	26.1115	25.2022	16.7875	55.4946	35.7865
Chr1.g444	58.7805	89.8127	16.859	174.103	281.451	129.257	81.3408	299.747	131.662
Chr1.g3475	231.665	355.685	170.289	476.787	794.742	651.486	449.562	1026.91	441.467
Chr5.g1299	7.52464	8.2631	6.06338	47.2061	71.873	27.917	52.9311	97.6655	18.5161
Chr1.g1635	13.2221	19.401	8.53195	26.3764	50.5597	35.1379	8.79434	40.3827	36.4339
Chr2.g342	221.762	206.224	119.102	401.908	714.669	684.338	167.528	563.993	335.186
Chr1.g194	90.8243	108.459	50.5945	150.803	245.284	188.866	93.1573	234.526	122.296
Chr7.g892	23.7627	36.1934	2.90578	54.7433	213.783	173.924	25.9454	228.441	76.3934
Chr3.g879	24.7261	37.3938	13.8633	47.0171	98.6232	91.305	41.9685	145.84	52.7526
Chr7.g1372	8.88135	8.7831	7.49933	12.1537	25.2205	22.9733	9.42385	31.8534	14.5599
Chr1.g135	5.77552	7.0144	2.32034	7.85303	14.3245	15.6803	4.19045	16.79	12.4582
Chr5.g1425	39.9652	60.8412	30.7348	48.5111	123.842	112.506	25.3381	127.551	65.3546
Chr1.g448	22.7601	19.0379	13.8417	22.3077	30.0505	25.5262	18.4111	41.9776	36.1194
Chr3.g1472	15.1457	15.1053	9.80728	22.2246	22.3456	22.1882	17.3619	43.6282	48.308
Chr5.g1448	95.2867	116.967	62.7357	145.413	178.893	134.178	129.476	229.939	249.369
Chr4.g929	6.96159	12.1497	4.13265	19.7215	31.8775	20.57	19.1382	50.5592	42.3865
Chr7.g654	28.4956	31.5775	14.0089	50.6804	90.773	71.3091	47.744	104.255	101.228
Chr6.g1843	25.3045	20.7496	19.1845	29.9672	35.1703	37.2449	19.483	60.5478	60.0943
Chr1.g3060	12.1916	14.8756	12.2074	19.1742	22.589	21.9487	14.9789	35.2116	46.2803
Chr1.g2627	23.1171	29.4493	16.9735	36.5423	56.8755	48.4077	33.1465	72.579	94.8174
Chr3.g2163	29.9801	41.9538	29.2921	44.9747	63.0965	56.3543	37.6208	81.4687	88.7574
Chr3.g1185	16.668	16.1989	9.70376	28.886	69.5076	58.4122	23.9705	85.4465	94.4499
Chr5.g167	9.24515	5.62654	2.85833	8.76375	24.662	32.2381	7.17216	32.1087	44.8491
Chr2.g220	17.5717	17.8293	16.5894	26.2567	41.2011	56.514	23.5404	60.022	87.7117
Chr3.g2112	37.5876	34.786	24.7247	74.6481	95.6527	124.509	46.5586	142.465	160.48
Chr6.g72	6.31206	17.9971	10.8233	16.6415	64.5201	53.3472	12.4254	83.4778	76.5196
Chr1.g2681	38.5915	50.4033	32.465	93.6539	168.594	202.606	64.2477	235.85	250.954
Chr7.g689	10.1132	10.9381	10.6474	33.2685	52.0979	47.1549	17.7536	60.2559	69.6402
Chr4.g1476	17.3458	26.5472	16.6795	38.9729	76.5845	58.0044	8.32513	77.2551	68.399
Chr8.g1001	11.7142	13.2839	12.5918	17.7902	19.285	17.8702	11.4383	21.9307	25.4677
Chr1.g2635	45.6329	45.2326	38.4799	78.1221	216.085	142.52	30.6866	236.934	185.418
Chr6.g104	83.8137	80.8835	82.0872	95.6251	111.379	109.297	89.9796	150.458	159.64
Chr4.g2146	21.4452	22.1625	19.693	29.3159	30.9887	26.9915	27.019	35.2343	46.4168
Chr4.g294	38.4355	31.606	24.5174	46.6764	44.3614	47.5349	35.1072	69.4697	84.7392
Chr4.g792	16.8616	8.57238	10.0496	17.0602	22.5784	29.0626	7.16515	26.8687	34.0969
Chr7.g1704	16.3873	6.44494	7.34672	23.9379	30.3358	60.4405	9.60781	40.6988	55.3484
Chr5.g1163	118.932	30.9464	14.1275	345.851	338.408	271.075	33.3016	470.502	211.978
Chr4.g1391	246.485	233.373	133.877	470.779	715.545	620.2	242.346	630.222	387.296
Chr3.g1741	31.8461	43.6579	14.5675	97.0226	140.753	98.1804	45.4747	276.3	95.0718
Chr6.g535	184.986	210.07	81.2029	394.23	872.748	704.631	206.075	1196.88	619.502
Chr4.g2050	26.4896	37.9079	41.4543	115.944	130.789	163.994	88.2778	166.718	215.301
Chr7.g1707	76.1986	62.0159	67.5702	150.28	256.009	264.516	105.156	365.016	287.596
Chr7.g1705	105.811	116.327	169.933	372.993	451.927	574.759	370.216	770.313	975.077
Chr4.g2794	78.9679	92.7108	160.707	277.594	495.653	606.445	184.352	728.667	1106.26
Chr6.g336	29.1319	25.6422	36.534	111.919	207.806	169.411	92.5535	475.844	418.621
Chr1.g1659	2.44028	3.14035	2.20588	4.57081	11.9948	12.9674	2.78175	9.54415	15.6121
Chr3.g2540	17.7878	12.5452	12.9807	33.7999	64.5981	131.128	15.135	43.0384	208.398
Chr2.g374	22.3617	22.2525	20.0968	38.1996	27.6965	32.193	19.282	43.1859	48.8781
Chr5.g180	64.5198	74.5535	55.2101	93.2556	88.6829	152.195	52.8807	169.653	232.464
Chr3.g649	12.3535	12.6569	15.1977	21.5728	32.6518	47.3071	8.45114	42.6307	59.0113
Chr3.g1523	18.6675	18.6712	10.1289	45.2096	100.04	83.2549	21.2789	127.239	72.1761
Chr1.g1338	228.163	327.596	113.991	544.191	1013.11	880.959	518.72	1575.73	976.136
Chr3.g815	23.8552	28.3385	17.9343	45.7737	55.1743	48.5254	37.8665	82.5651	60.383
Chr1.g2397	63.7713	47.961	39.3582	175.575	210.499	245.359	207.916	236.9	219.996
Chr4.g2246	20.7085	18.8252	16.7182	59.1846	63.931	77.279	43.8505	78.866	88.6555
Chr8.g638	22.6516	18.7784	17.6034	155.34	135.067	165.669	80.597	165.35	185.737
Chr6.g1102	1.46908	1.76534	0.827823	7.33783	10.6767	9.85654	5.65359	11.6715	10.775
Chr8.g1432	19.7266	18.7092	14.0897	52.1537	96.0827	108.818	60.9915	153.167	148.452
Chr1.g3128	18.0854	20.4019	10.5038	27.0553	51.9864	43.6123	18.599	58.5868	72.7296
Chr2.g1676	5.61057	8.22553	3.10028	8.60271	21.6069	11.7118	7.2275	36.5314	18.159
Chr6.g1469	81.8371	88.4123	62.3244	125.905	201.929	143.291	91.7236	235.668	171.877
Chr1.g827	11.697	13.403	6.46028	15.8197	27.3711	35.8949	13.5744	42.9572	56.3053
Chr3.g425	12.5715	13.9718	3.77541	25.6283	58.1275	43.2999	24.0285	91.3185	90.0017
Chr6.g2132	24.9609	23.4314	12.1155	39.4314	58.463	57.5711	40.484	65.6779	79.0627
Chr1.g1909	14.6804	13.6566	7.85193	22.726	31.6723	27.6731	12.1909	36.5646	39.9005
Chr6.g456	42.9473	47.9104	27.2708	76.5835	93.3673	113.903	45.0265	130.599	182.836
Chr5.g1318	26.4333	29.5415	16.9579	54.044	84.1716	94.3067	56.1539	140.768	147.357
Chr3.g502	3.17387	2.98813	1.82159	2.93575	6.95654	6.91701	3.28217	6.34141	5.21619
Chr6.g824	61.5375	57.2958	29.9256	66.3691	129.575	97.3064	61.7864	192.341	105.372
Chr4.g1203	13.4008	17.2116	6.55773	25.13	49.7942	43.8468	12.9169	32.3412	41.7295
Chr4.g2395	25.2984	22.775	10.3326	58.3532	85.1229	111.402	10.4467	109.271	113.793
Chr8.g604	15.3931	16.546	9.04572	15.8565	44.1671	48.8474	10.2992	57.6748	43.6685
Chr4.g1934	76.9751	109.118	54.0978	108.215	170.219	201.283	83.1966	269.398	325.929
Chr6.g755	10.3594	7.7018	5.17841	7.34424	15.497	11.776	7.82562	18.6282	19.9961
Chr3.g2628	83.0568	83.6999	49.6494	101.806	143.165	179.313	77.361	177.761	224.444
Chr1.g905	95.8769	165.322	319.514	446.785	836.027	816.864	259.918	871.716	1460.61
Chr8.g1751	37.9466	41.3705	60.5451	141.732	156.932	199.95	66.0775	160.581	177.738
Chr8.g1298	40.9479	62.7947	27.0459	73.0939	137.529	87.926	56.4303	178.167	111.476
Chr2.g1804	134.365	135.415	57.6075	185.487	390.018	301.884	140.389	443.068	358.359
Chr4.g1422	88.8297	90.3216	41.2337	140.302	206.027	162.221	127.445	247.291	225.323
Chr5.g1133	76.3286	84.0197	45.8877	117.671	184.363	136.436	73.6271	206.678	157.729
Chr3.g2166	51.0171	52.9313	25.2781	78.8912	167.349	144.468	63.0854	176.416	120.545
Chr3.g579	17.6867	13.8884	11.7591	36.3866	68.7242	42.0322	26.1823	64.9311	36.7336
Chr6.g291	5.4694	8.03812	8.87909	17.5851	31.2078	47.489	5.71275	36.2989	29.6652
Chr1.g2442	40.6011	33.2858	32.7209	45.6557	89.3823	154.975	23.9325	90.8216	203.444
Chr2.g1281	15.1836	12.3509	13.9291	27.3024	31.9065	59.3612	14.2227	28.8323	54.5131
Chr1.g1682	18.2007	26.451	23.5984	22.2683	37.4589	45.8846	18.939	48.4977	52.0532
Chr4.g1972	9.68312	9.77228	9.85415	10.9725	12.0789	14.4139	8.52621	12.3185	15.0854
Chr1.g3428	22.2422	22.9321	14.4617	23.7731	31.0053	32.1109	14.4296	28.3608	34.9801
Chr6.g594	55.2596	64.384	34.8443	55.2028	94.5924	114.667	34.6778	115.179	106.966
Chr8.g1082	691.254	923.588	513.111	1176.9	1040.38	2012.05	644.118	2225.17	3578.7
Chr8.g533	32.6175	37.8424	29.3764	42.4008	52.9673	69.0231	24.4818	75.7975	95.0993
Chr5.g2170	16.9474	15.9688	20.2155	13.5169	26.5038	32.6622	8.79492	33.5539	39.8997
Chr7.g1483	43.7152	56.4979	48.3706	58.2109	66.8991	78.1901	27.2155	70.9379	74.8666
Chr2.g1291	330.556	228.85	94.71	1866.43	2672.26	2834.8	347.478	2285.96	887.813
Chr3.g1611	249.763	252.528	120.868	787.242	1626.66	2228.25	198.003	1708.08	923.579
Chr7.g678	65.9361	74.8393	35.9689	232.296	413.924	549.616	60.054	277.105	254.142
Chr4.g439	42.601	56.1085	29.8481	71.333	93.1882	102.065	44.1921	121.741	92.4886
Chr1.g825	35.4362	53.9769	18.3754	84.1604	201.276	154.843	59.6114	260.936	191.758
Chr6.g1856	12.9266	17.8755	8.01255	42.7	59.5882	53.4595	19.8705	75.3128	43.4549
Chr4.g1574	2391.68	4002	472.235	9064.99	29175.5	19581.8	4330.63	29164.7	8736.46
Chr4.g2519	57.5425	86.1047	14.5551	132.004	278.848	212.843	59.7088	328.34	114.567
Chr3.g2653	131.04	161.478	55.0425	364.561	635.608	525.019	232.531	810.337	396.045
Chr7.g1442	66.6591	92.4922	23.1205	114.55	205.873	207.844	77.2704	265.481	220.485
Chr3.g2219	26.3021	32.2771	15.1087	47.7934	82.629	106.963	30.7357	53.331	92.1537
Chr5.g597	247.574	259.514	143.181	278.606	647.378	650.571	139.128	628.412	632.985
Chr3.g310	247.967	287.719	114.704	415.519	1150.6	1170.46	105.615	1081.13	623.091
Chr1.g850	554.087	576.139	257.909	1082.25	2870.61	2880.37	292.756	2938.68	1124.4
Chr6.g693	351.111	338.788	156.263	688.443	1455.94	1741.41	155.985	1514.38	804.181
Chr1.g2020	30.3957	39.875	35.588	67.3971	127.344	131.958	57.438	144.039	110.835
Chr1.g738	518.986	598.266	399.549	979.381	2479.53	2475.03	504.272	2758.65	1594.78
Chr6.g1373	43.6304	58.0828	33.9834	99.1743	162.685	195.273	32.0234	141.646	100.617
Chr3.g1159	401.317	394.447	362.019	644.752	1194.39	1394.69	359.414	1529.09	1298.62
Chr4.g1413	145.041	150.372	127.322	349.782	703.555	748.436	164.17	1041.31	513.239
Chr5.g580	26.0601	28.1802	32.9049	67.7691	147.163	201.599	34.7733	150.402	220.125
Chr4.g1739	25.6336	26.9541	18.86	54.9618	103.987	109.12	36.8279	132.077	190.544
Chr1.g3349	20.5195	23.9733	21.2814	35.4501	42.6078	48.8747	20.0037	52.6993	72.8748
Chr5.g1520	41.755	41.2727	41.1494	109.463	149.549	150.17	82.419	234.262	195.288
Chr1.g866	111.526	112.796	111.129	334.035	451.249	620.039	193.063	624.252	752.814
Chr4.g1910	172.86	206.153	114.672	439.726	1012.44	951.282	307.442	1357.64	1112.64
Chr1.g2665	60.6647	65.2392	38.4158	66.5284	78.4461	79.9648	37.8233	103.013	127.619
Chr6.g386	17.8644	17.103	13.6371	20.4699	27.0081	26.7839	14.9528	25.6869	28.4591
Chr2.g314	191.159	201.668	50.4109	158.052	409.371	481.413	52.7872	602.135	506.486
Chr3.g2568	30.4312	33.5209	10.4793	33.8274	61.6403	61.7416	20.9598	76.6101	58.2204
Chr6.g602	35.967	34.4961	10.541	32.6173	79.7158	73.1415	23.3198	103.069	75.6324
Chr4.g1200	63.4498	79.9904	22.5878	125.056	254.822	216.993	59.2722	265.041	148.515
Chr5.g1822	83.5168	107.206	45.8727	167.239	290.732	171.111	86.9654	366.956	214.187
Chr5.g470	11.4623	12.7327	5.33892	13.5023	43.5433	25.5066	11.3981	42.748	20.1125
Chr5.g92	82.922	77.8892	32.5623	124.794	331.406	208.52	50.8092	452.321	113.238
Chr1.g2598	298.662	442.729	198.558	379.403	1759.88	1463.71	97.9637	1837.84	508.611
Chr6.g292	18.8144	30.6293	17.4984	49.2928	102.618	82.8967	15.53	99.9098	75.3859
Chr1.g2527	30.1218	29.2481	23.6424	55.4827	37.002	39.514	34.2999	44.2104	53.64
Chr2.g1702	46.5838	49.6547	39.7399	55.1208	46.9483	53.738	43.3089	59.5323	76.6944
Chr1.g1354	37.2559	21.5004	27.0459	61.6939	70.8786	136.843	39.7229	124.717	235.725
Chr6.g70	50.2696	42.8007	41.3626	59.1786	94.8755	102.275	60.1311	147.69	174.941
Chr5.g307	16.362	13.4851	18.1632	32.8935	34.0278	56.1009	23.8906	54.2759	80.9681
Chr8.g702	41.1459	39.4023	32.5114	114.084	192.032	336.478	62.7637	236.887	339.111
Chr4.g641	64.4829	58.7756	55.3061	104.007	238.126	172.515	127.3	360.971	367.993
Chr1.g1243	12.5694	12.7805	10.6937	31.3912	51.432	35.6413	23.3082	71.7958	72.8262
Chr3.g2172	219.697	210.235	175.262	537.102	891.194	734.335	616.318	1146.38	1282.71
Chr2.g1722	63.4828	71.4733	57.8321	175.263	385.99	337.288	135.772	516.686	403.34
Chr7.g1447	140.522	155.53	127.106	514.598	969.976	966.29	541.013	1781.81	1620.15
Chr7.g1769	45.7596	57.9127	36.5111	154.547	279.392	281.302	124.522	428.792	414.158
Chr6.g1125	26.1758	33.8694	33.3514	89.8289	120.375	102.837	82.193	194.701	162.478
Chr6.g1220	14.9287	16.1693	12.4721	35.0787	42.5221	33.9207	27.8859	55.8838	42.81
Chr2.g1272	310.539	426.691	265.744	1785.08	2587.48	2155.05	1213.19	3916.09	2720.87
Chr7.g1461	496.633	517.146	331.485	1299.6	2045.86	2255.39	1121.25	3005.54	2988.2
Chr5.g1911	28.1975	40.3464	20.4963	75.6482	152.036	131.986	51.9724	215.783	126.428
Chr6.g1302	687.345	757.688	326.364	2072.14	4148.11	3868.23	1617.62	4818.91	2301.08
Chr3.g2475	5.76287	6.54102	5.3074	22.4922	20.9179	27.2227	18.6296	25.5937	30.591
Chr4.g1081	30.8639	38.1173	17.0344	136.281	121.152	136.479	110.306	131.831	199.691
Chr6.g1802	101.781	119.387	51.2662	239.331	555.5	534.314	204.839	584.58	449.522
Chr7.g451	24.6354	30.6297	11.4688	53.6436	87.545	81.0489	45.6134	121.257	95.4163
Chr2.g1769	424.588	487.728	212.156	1445.57	2172.04	2319.24	659.705	2781.29	2358.06
Chr3.g1360	44.1832	55.245	28.7989	107.269	290.828	268.239	87.513	346.029	319.485
Chr4.g2276	38.3289	39.7118	18.9109	99.5525	156.089	123.314	74.3421	188.944	137.49
Chr1.g2783	21.4313	28.807	10.5842	79.7888	146.203	179.439	51.6942	196.938	153.297
Chr3.g267	266.527	345.933	121.134	628.982	996.134	887.801	451.278	1272.68	1102.38
Chr1.g2356	47.7912	44.7367	43.2006	44.6387	148.73	64.2865	121.01	196.036	109.227
Chr6.g1571	86.0649	75.8817	78.8938	92.3469	252.197	114.377	210.147	284.145	188.528
Chr3.g743	5.53973	4.8468	2.52876	7.20711	30.3626	7.96622	7.77444	36.2786	13.1225
Chr3.g744	5.54533	7.70591	8.97509	10.156	42.2203	11.6142	17.8141	56.0406	23.1155
Chr2.g1223	136.179	113.952	156.503	192.954	235.904	241.366	212.467	298.468	346.364
Chr4.g1617	72.1245	53.9744	83.1399	227.456	256.444	332.16	181.537	390.731	487.694
Chr4.g1898	23.7229	22.3058	33.731	47.0148	67.1361	67.9262	75.3587	123.572	123.096
Chr2.g1099	66.5356	60.3552	59.5183	309.372	365.233	240.573	322.352	523.959	435.178
Chr2.g364	23.4151	29.7211	23.629	94.8034	119.217	97.1998	138.55	214.402	157.87
Chr1.g1480	142.71	126.803	98.2872	284.208	293.149	262.198	340.626	363.154	403.725
Chr8.g281	52.5929	54.2773	44.2598	134.594	129.657	132.802	130.222	137.396	178.985
Chr1.g256	46.9514	48.6068	31.9074	64.0005	63.7923	74.3596	68.8075	80.3719	99.9914
Chr2.g1885	25.3217	22.6117	18.8231	76.4468	103.315	96.3572	88.1979	171.078	169.994
Chr7.g1963	8.88759	13.4966	5.84283	104.812	96.1081	69.0693	97.2028	261.768	155.05
Chr6.g1057	50.8874	56.1821	21.2159	156.997	411.529	399.804	101.325	485.082	273.342
Chr1.g2613	9.21659	10.5389	5.6103	20.9872	42.0774	37.7584	12.0466	58.7933	43.9709
Chr6.g1311	22.4718	25.6625	18.5443	46.9197	100.119	117.309	26.8044	127.998	129.92
Chr4.g457	1.31941	1.52044	1.18131	3.69054	6.94054	7.36898	4.19892	9.49025	8.24984
Chr7.g1403	27.3118	34.5317	29.3796	49.576	87.7588	104.61	61.2447	118.396	100.401
Chr1.g270	10.1636	9.52373	7.41161	18.614	26.0698	28.72	17.3212	35.4772	37.2816
Chr7.g1734	4.11428	3.38854	1.78516	31.8117	69.3701	89.8625	22.0488	115.769	135.514
Chr7.g752	62.4275	85.9931	46.9569	238.337	332.033	357.798	160.189	489.303	373.833
Chr1.g2895	42.221	59.0289	57.2483	146.743	154.336	187.051	162.059	256.131	254.493
Chr7.g74	38.8622	42.8332	39.8726	93.4128	110.913	151.149	112.567	183.742	250.603
Chr3.g233	16.2004	19.5791	10.7171	51.3195	69.0493	59.9518	49.5343	109.397	78.9674
Chr1.g198	21.0781	26.6878	18.8628	55.7928	76.1754	59.1827	49.0944	112.984	93.4912
Chr7.g819	31.7776	33.8499	28.3623	96.6599	102.658	95.5529	71.8462	134.017	149.948
Chr1.g1913	40.3885	33.1417	26.3524	64.4135	60.5078	96.992	63.5009	96.8994	134.165
Chr3.g1350	51.924	58.4446	42.808	94.4543	104.816	134.891	80.4643	196.811	191.968
Chr4.g1000	36.7033	44.5685	36.0763	83.9023	94.948	94.7632	70.7315	164.169	147.275
Chr6.g146	19.1558	19.7757	16.912	31.6332	34.2461	38.0146	27.4646	44.5514	53.8654
Chr3.g1850	20.4573	22.7269	15.7853	36.7096	62.9315	69.1428	27.411	120.987	123.15
Chr5.g903	20.1383	24.2252	20.7605	47.8139	62.6581	65.4823	32.8025	76.0123	96.6257
Chr8.g695	32.8856	32.745	33.7898	49.3368	59.4883	69.4961	46.324	77.0991	84.4363
Chr5.g2093	5.49025	16.2321	4.36298	35.1858	88.3958	82.0499	33.1695	115.099	77.687
Chr7.g1557	13.3362	17.9488	23.9977	48.833	73.4091	100.166	45.2952	84.7627	126.523
Chr1.g2031	5.22716	8.07872	7.99211	17.9629	33.6473	39.829	15.4424	41.5082	40.064
Chr3.g181	13.5101	24.1118	10.6386	50.7758	85.5324	144.917	44.9293	142.501	204.564
Chr4.g444	19.9737	20.2683	15.4137	43.5122	75.4534	65.3613	39.5925	91.9554	90.4835
Chr1.g1760	34.3833	33.6943	34.5289	58.0804	70.4255	67.3022	55.7318	95.2341	94.6445
Chr8.g311	75.0554	75.0453	80.3482	159.65	232.858	263.643	186.384	348.661	401.745
Chr3.g978	23.1767	21.3387	17.8116	55.0587	84.0728	74.4188	47.5415	111.764	110.17
Chr1.g3269	51.0927	61.4175	49.5769	194.709	332.657	314.874	118.762	475.056	417.025
Chr4.g2369	20.8583	24.9415	21.464	44.5804	59.0659	63.0317	38.2104	75.1126	76.2434
Chr7.g1298	1.42936	1.45336	3.29405	6.80992	15.1824	7.34705	8.41764	29.8943	33.8199
Chr5.g1373	16.5304	20.5133	19.3142	27.4871	41.014	49.5116	28.7785	65.243	73.1813
Chr5.g563	22.4991	19.5256	22.6512	43.9498	48.6526	48.3084	29.4289	69.1135	78.4766
Chr2.g511	9.25713	8.36676	9.13832	33.2914	43.6767	34.5704	26.4956	53.3788	26.4514
Chr7.g1710	274.802	565.59	81.0809	979.175	1499.49	838.943	247.319	2589.43	1105.2
Chr3.g2017	24.4048	49.6294	19.2575	56.9676	88.6184	50.3918	83.1747	133.11	45.143
Chr7.g540	131.558	138.931	95.2834	214.476	288.868	188.213	206.458	350.137	189.605
Chr3.g1816	8.68711	13.4904	3.5898	35.975	56.083	24.9679	17.8538	70.6362	21.2652
Chr4.g1314	21.6635	46.1525	11.3031	167.415	382.974	160.874	97.4475	682.41	70.5869
Chr6.g1525	80.645	73.4612	61.7071	118.231	108.731	113.771	132.999	142.395	180.397
Chr5.g2092	23.6973	25.63	19.1795	50.0976	58.5696	66.8755	78.34	79.756	92.0555
Chr1.g2019	95.5884	128.011	109.943	308.253	457.769	414.024	760.035	726.07	646.452
Chr8.g326	92.2374	128.933	80.8712	367.831	346.686	353.218	337.802	464.279	461.844
Chr6.g1016	21.9682	24.3678	21.382	44.2539	34.212	27.7039	40.3088	38.0995	37.9013
Chr1.g1888	83.324	70.4847	53.8453	194.281	155.463	114.685	530.419	245.188	253.678
Chr1.g1890	131.521	110.648	106.135	293.864	218.915	191.621	718.344	357.025	405.468
Chr7.g215	1046.45	1089.76	612.33	2344.17	4059.3	2720.73	2504.3	5514.96	3340.04
Chr4.g651	200.525	194.167	151.343	337.286	352.748	323.837	234.379	496.155	342.111
Chr4.g562	46.8216	32.5065	33.4606	86.0865	89.8179	83.6023	53.3569	109	122.957
Chr1.g3066	20.7111	41.7609	12.6927	57.5105	69.1248	47.3801	47.6367	98.7247	57.5869
Chr3.g1855	13.834	14.3708	11.2213	23.8376	17.8704	19.0857	16.3503	26.1606	18.6093
Chr1.g1291	36.2669	30.2928	6.43722	76.0092	166.129	154.197	47.6166	211.035	198.88
Chr6.g65	38.3632	39.416	15.7699	55.6463	77.2266	72.0481	34.9754	102.791	86.1561
Chr6.g1945	94.4624	94.853	47.4647	121.243	237.132	247.44	63.3639	332.799	282.311
Chr7.g69	8.70529	10.4983	4.81035	24.0666	47.7126	40.5837	12.9463	60.5041	39.4046
Chr8.g1709	197.625	225.109	104.918	415.577	818.636	682.312	196.93	939.328	551.043
Chr3.g2025	8.23184	9.61011	6.40436	14.4163	43.9987	25.0351	8.6958	44.9558	38.3317
Chr8.g1423	95.6142	103.139	57.5684	99.8768	239.775	157.595	104.082	260.717	232.65
Chr3.g2626	5.48538	17.0678	5.82168	25.9614	74.4717	61.6731	12.284	97.6681	45.5256
Chr7.g1561	6.79221	19.798	5.45759	22.3158	62.8399	36.8812	16.8575	95.2675	36.8374
Chr8.g971	11.3974	15.502	10.4492	16.7089	25.8689	21.6023	11.5098	28.5864	29.7558
Chr4.g188	20.2123	29.8934	5.69479	33.2565	90.4484	63.2779	16.9393	145.655	81.8631
Chr5.g1345	11.3167	13.0618	6.88827	19.8603	30.7388	28.0639	12.6722	49.3675	35.7193
Chr1.g892	54.6353	85.9047	44.0141	127.954	262.677	149.215	91.2491	351.439	196.406
Chr7.g558	59.3202	65.9739	35.5492	138.271	223.6	205.061	82.9575	303.847	200.105
Chr5.g2003	14.5493	19.1165	4.39206	45.0187	91.4177	62.1879	25.0174	106.315	47.9253
Chr6.g131	24.4126	34.5058	5.73896	62.894	142.502	138.623	45.1335	229.878	111.133
Chr1.g1123	135.724	143.053	99.8733	337.051	474.295	518.68	185.668	559.608	318.215
Chr2.g537	16.9068	23.5242	8.98841	72.1998	120.716	102.255	50.3139	196.599	77.8739
Chr1.g3521	7.18966	13.1187	6.61353	11.1178	25.7679	22.0026	11.7094	26.6716	20.6597
Chr6.g795	187.571	239.071	137.204	312.158	440.723	348.839	227.879	367.654	394.128
Chr1.g1193	99.3353	137.917	67.1851	165.156	300.721	276.286	96.8409	292.406	209.314
Chr3.g1131	51.9751	72.453	43.5495	139.614	277.768	234.578	96.1076	375.226	312.327
Chr3.g294	31.7439	41.7297	18.8566	54.8152	163.022	190.86	39.3131	233.751	224.439
Chr7.g666	5.29652	8.54248	1.63523	40.2608	100.562	85.5506	13.2149	112.583	69.4399
Chr2.g719	9.39226	6.29432	3.2527	18.7119	30.7499	34.0094	13.3141	37.8855	36.0047
Chr2.g1789	49.0321	45.4756	37.6961	82.3955	110.144	109.723	74.0228	139.613	151.328
Chr6.g42	113.629	121.432	77.3802	260.73	483.929	407.974	190.799	514.031	450.193
Chr3.g1374	9.76322	11.9356	7.11281	36.814	45.4675	38.1608	31.7688	48.163	28.1157
Chr5.g2073	47.3658	59.3499	40.6653	226.443	410.756	357.265	137.085	514.71	306.182
Chr1.g1458	1.74653	2.5236	1.47193	8.49409	10.4503	8.89272	6.29231	13.0914	7.04549
Chr1.g1661	18.7528	18.144	9.89117	49.0563	58.264	47.6051	45.3419	79.7501	47.9736
Chr1.g2007	171.568	186.938	100.432	545.509	810.008	678.885	349.649	1164.78	623.314
Chr2.g345	5.069	6.98303	1.68925	23.1954	25.9744	19.4066	12.224	36.5192	22.9219
Chr2.g1012	36.821	59.1663	21.693	106.509	227.529	149.251	63.7978	279.684	236.225
Chr5.g196	38.479	50.7749	17.9777	92.7512	188.752	142.941	47.1186	243.031	119.361
Chr1.g1840	46.0479	39.7475	29.6036	61.8028	73.346	68.0617	51.2467	92.9305	91.4585
Chr4.g557	11.9991	20.3059	5.63455	44.7616	70.0423	96.7409	29.3992	104.474	137.427
Chr1.g1764	23.7621	27.3899	12.9028	99.973	145.385	158.027	74.9316	242.157	206.816
Chr3.g1618	26.5392	32.2247	6.92083	105.79	161.845	137.353	69.97	304.407	176.179
Chr1.g1138	80.2529	77.6924	29.2403	98.6711	262.902	223.156	77.0037	422.125	272.054
Chr2.g601	435.984	551.019	311.395	1082.61	3732.46	2460.18	623.842	5373.1	3424.61
Chr2.g56	24.0168	28.8188	20.6504	82.2586	161.38	164.396	55.3555	246.569	206.404
Chr8.g1248	159.887	164.632	110.248	737.279	993.63	911.251	348.277	1129.35	1000.35
Chr7.g1328	29.2969	16.9489	9.26247	40.6203	149.462	195.716	31.3919	210.909	176.766
Chr3.g384	23.8838	23.3763	16.1975	50.153	98.5125	122.746	38.2676	100.007	99.5422
Chr7.g615	19.6038	24.2559	17.0802	111.131	415.646	370.301	80.4132	673.008	338.002
Chr6.g1798	11.5973	11.512	9.76119	24.7943	25.5685	28.1879	22.5286	36.8838	34.4486
Chr8.g683	19.9754	27.6534	19.9581	61.4104	75.7024	72.0659	48.9913	111.453	95.666
Chr6.g148	5.24474	9.77686	9.44088	50.647	62.2077	39.944	30.9199	99.7984	42.3947
Chr2.g506	7.47459	12.7875	4.28992	29.3935	60.7276	47.5679	27.784	70.1484	56.476
Chr3.g662	94.7228	100.774	84.764	291.585	447.608	400.324	230.045	675.772	669.677
Chr4.g1612	8.92427	14.3674	9.14266	37.8148	54.0483	48.8784	26.7932	69.8073	64.2007
Chr5.g645	81.8741	65.0516	23.8021	240.232	586.271	435.361	105.612	787.476	291.277
Chr7.g167	92.1663	86.9571	38.3496	315.511	509.532	592.429	221.408	710.495	465.763
Chr5.g94	71.6804	105.632	39.7494	490.996	776.755	663.87	229.624	981.71	535.057
Chr6.g1025	340.366	471.151	177.32	1808.16	4102.27	3488.05	814.5	6698.85	3497.55
Chr5.g1592	19.5274	20.9523	12.0053	46.3128	54.2008	53.2372	45.3477	75.67	61.4625
Chr1.g2781	17.6678	20.3031	9.18013	52.2178	91.7159	79.0325	48.4928	98.5819	63.7861
Chr5.g242	13.219	16.6963	4.37428	48.4885	85.0265	77.2486	51.1594	127.358	81.6544
Chr1.g3100	67.3585	99.9653	44.4696	166.829	226.49	137.803	202.708	285.824	236.887
Chr2.g532	7.27743	8.54394	6.12305	17.313	18.227	16.3119	18.1774	25.579	16.4188
Chr3.g2630	32.0885	26.3036	27.9354	47.9931	45.3872	41.2622	40.7546	66.9079	60.9953
Chr7.g691	35.7119	23.3745	39.8778	65.4557	83.6628	106.115	70.5311	131.308	164.952
Chr8.g1383	19.1581	18.883	25.5254	48.5656	54.8511	45.612	54.7464	58.6708	56.079
Chr3.g265	52.1841	63.7405	75.0268	128.011	160.529	257.631	126.889	215.209	355.614
Chr3.g915	36.3981	22.145	37.4481	77.639	73.8755	135.98	71.0754	98.1769	165.334
Chr1.g1822	20.2746	13.3886	10.8711	45.5159	34.0913	26.6494	33.644	43.2144	44.3386
Chr4.g2598	20.9639	12.8691	12.2675	111.595	168.339	102.396	70.026	275.006	212.258
Chr4.g918	121.662	93.0822	66.0041	296.023	503.437	398.568	266.326	611.822	510.018
Chr1.g2585	35.3282	24.5598	18.0735	68.7796	88.5913	76.209	64.6559	115.08	113.373
Chr1.g3040	18.0515	15.5344	8.6432	46.6948	57.1688	47.3439	40.1759	103.66	76.8549
Chr3.g2460	54.1194	74.1306	38.2822	364.758	207.306	199.742	334.382	309.619	238.654
Chr1.g348	237.093	222.548	151.291	886.988	984.152	1071.91	969.677	1439.85	1408.12
Chr7.g974	11.7449	7.65047	3.69692	40.6066	37.4391	42.0958	31.2397	48.9055	55.0595
Chr2.g1072	79.1397	49.2159	54.6213	184.146	158.639	176.528	255.803	220.356	266.693
Chr1.g2457	18.4811	18.3275	22.911	84.8346	78.6456	104.948	138.879	133.03	241.514
Chr7.g1663	5.08503	3.98378	5.85608	16.1554	10.8185	16.5447	16.1427	18.9774	21.1855
Chr5.g2167	16.8482	25.937	19.927	40.0323	59.7517	79.3839	36.6611	94.0325	135.614
Chr1.g2198	17.4532	15.528	21.3246	41.744	48.9599	51.8853	29.3236	65.183	71.76
Chr5.g2126	16.0679	23.712	21.3144	34.1637	43.0359	42.775	26.7481	48.2304	64.2502
Chr6.g1812	6.99873	7.67809	3.51999	30.266	31.9334	35.4514	18.3304	63.3894	38.3558
Chr2.g33	19.172	25.6065	27.863	89.1068	81.3065	83.6134	32.9263	97.1148	80.2892
Chr6.g1919	7.16443	11.6876	12.1188	38.3807	53.4578	60.382	22.4788	70.758	91.7059
Chr1.g308	8.33346	18.8069	11.7588	73.9088	117.224	95.2753	43.8451	171.709	114.893
Chr7.g729	126.147	242.53	219.734	868.87	1371.88	1362.4	664.166	2372.07	1266.75
Chr8.g1753	179.592	145.127	209.753	271.762	743.073	714.246	275.304	1161.48	1045.82
Chr5.g193	4.01422	4.23006	6.25822	15.1654	23.0737	24.6398	17.519	32.2071	37.355
Chr8.g336	9.59295	7.16776	9.00936	14.8102	22.4092	36.3125	16.9532	31.9126	51.3773
Chr2.g2003	16.2103	12.0481	9.77588	44.4707	44.7659	50.7169	30.3866	80.7008	93.5239
Chr8.g618	50.7255	51.2811	38.7756	124.718	222.311	251.643	95.0517	399.537	329.945
Chr1.g2908	38.4832	33.4299	25.3764	56.5014	69.5114	80.6559	54.3463	111.99	116.431
Chr5.g1596	21.3786	18.5264	16.3134	44.3311	59.5252	71.8796	42.5224	87.8947	91.3861
Chr1.g1159	22.1532	19.6891	14.45	40.0609	58.1717	69.9514	106.174	50.8127	28.9053
Chr3.g213	59.2569	68.6304	54.0631	149.654	191.119	135.77	132.956	204.663	121.112
Chr8.g1184	2.39142	0.69474	0.823512	20.0218	21.6362	8.74518	16.7186	35.5079	9.4173
Chr2.g677	3.001	2.1681	2.69235	25.4823	36.2408	21.6599	15.4354	49.8458	10.1945
Chr1.g2370	63.3128	67.8298	54.8803	142.104	183.234	151.085	184.597	222.922	136.471
Chr3.g2016	17.856	13.1606	10.2481	32.6551	46.8859	38.6319	37.7815	72.6777	43.5425
Chr1.g3433	25.9248	26.6681	21.3478	67.4108	83.1052	74.3965	57.029	96.326	112.481
Chr1.g494	58.1883	76.2793	55.1066	202.452	289.654	265.313	207.426	407.244	419.299
Chr7.g1562	20.2671	20.9627	27.5557	71.3271	71.9533	92.7011	54.6579	86.7122	155.526
Chr4.g1520	265.986	260.414	253.286	1172.95	1342.59	1362.73	1293.82	1871.4	2087.34
Chr7.g1486	40.9633	43.3385	56.0996	176.426	179.744	220.917	200.916	232.39	303.716
Chr6.g1068	66.6268	69.2512	81.6793	227.481	324.963	304.822	272.807	490.462	450.726
Chr6.g1069	22.3279	20.8272	19.7807	35.7133	39.0761	35.8451	34.4915	50.8568	43.5384
Chr7.g1136	0.72058	1.02576	1.33995	8.49409	6.88276	8.62391	8.43722	10.2623	8.28442
Chr7.g1978	45.0651	52.6599	62.7666	113.898	103.688	103.15	139.035	116.592	152.403
Chr5.g1475	55.5866	76.1053	52.5852	200.622	232.768	215.062	197.556	300.991	312.204
Chr6.g1850	51.7065	57.2628	53.9066	117.856	130.092	124.968	119.494	139.189	159.523
Chr1.g1330	3.61183	3.51947	3.65357	18.4916	19.6088	10.7315	15.3846	29.1454	16.0119
Chr5.g776	1.25452	1.27559	2.59204	9.3992	13.676	9.3838	8.09782	28.1985	17.0799
Chr5.g178	1.26191	3.02445	3.6316	11.1654	16.2832	35.419	39.2121	113.88	66.9949
Chr7.g424	7.49889	10.1248	8.76296	21.9209	34.1416	44.6895	19.8196	46.7538	59.0752
Chr8.g769	22.0074	34.8877	30.5894	61.6571	142.077	125.706	50.9059	180.024	191.477
Chr6.g1630	1.69189	4.36694	2.15121	7.54067	10.4719	9.6051	10.3154	14.1821	15.8814
Chr7.g483	8.96466	9.81958	6.69334	16.9339	22.5069	18.166	18.0572	30.6871	33.2045
Chr7.g716	13.0032	16.7057	10.196	30.8654	40.288	30.9609	25.191	54.3799	50.4759
Chr3.g566	15.4394	20.4993	15.1179	28.9917	41.282	36.3309	32.8908	47.8974	60.5673
Chr5.g1894	18.4134	21.242	13.9615	22.7259	39.9301	34.3138	30.025	38.2752	49.4062
Chr4.g953	6.86526	7.4929	6.18142	15.1635	19.7483	35.0514	16.1677	25.8908	53.6103
Chr5.g214	3.04105	3.13828	1.73494	6.43858	4.71239	6.42803	5.55984	5.92549	9.24646
Chr7.g509	14.8444	15.6142	11.1932	23.1812	26.0408	31.3965	26.433	27.6138	32.6083
Chr7.g569	34.0708	31.1969	23.8646	38.9362	30.4655	28.287	42.7371	37.6258	50.1014
Chr8.g879	5.07517	9.44388	2.74147	9.14578	6.40567	5.29322	6.36374	9.44829	11.1064
Chr3.g1933	39.2356	44.6753	26.3524	43.6762	66.2652	48.1322	53.5439	68.746	75.3228
Chr4.g305	15.8054	18.4218	10.2982	17.3037	18.8101	19.2411	22.2924	24.2502	29.6625
Chr1.g2421	15.7069	25.9989	12.3271	26.9419	27.4318	19.6117	28.0199	42.7605	35.2418
Chr7.g1974	6.1265	8.83442	6.2141	11.2389	16.6535	11.2205	8.8289	17.3062	12.4695
Chr7.g1599	7.28126	6.1778	4.58302	8.47804	7.7098	6.05956	5.99353	10.8734	9.62875
Chr4.g637	25.6102	29.812	14.8035	35.0254	36.6656	27.0116	25.7212	42.5435	35.6157
Chr7.g1538	32.2147	35.3686	26.9999	38.693	45.2239	37.7545	37.2571	55.7196	43.3601
Chr3.g154	7.92638	8.20604	5.35981	10.9415	13.0174	7.11472	6.42527	15.4712	15.3334
Chr4.g1569	12.2119	11.0933	7.46064	20.2496	19.9834	19.1963	12.0878	31.2002	39.1975
Chr3.g679	50.3574	58.5817	38.2791	87.6502	102.967	65.3558	65.5586	121.831	119.867
Chr8.g662	4.16941	5.55604	2.08679	8.56308	11.3463	8.83316	5.34144	11.9587	14.8084
Chr6.g565	89.2372	97.1118	71.6538	102.142	96.7229	106.91	95.6276	112.204	132.885
Chr1.g1268	35.8288	24.551	9.35409	24.4124	46.1948	34.8593	18.9414	46.7449	31.0275
Chr1.g2469	33.2684	46.5019	20.6384	54.923	65.652	38.1196	47.5862	72.6787	64.4381
Chr7.g172	8.66558	8.06652	3.40437	10.8513	9.25027	13.7549	9.45391	17.2505	18.0939
Chr2.g1782	8.75441	11.5489	5.49658	15.8699	14.5347	8.80634	7.37518	13.6387	15.9071
Chr4.g522	171.888	152.962	76.6246	238.749	288.876	356.167	253.434	409.438	480.601
Chr8.g611	41.7522	41.597	17.4025	49.1616	95.4411	65.0413	47.6844	125.665	83.3645
Chr7.g662	100.565	158.137	58.5342	121.929	165.884	139.46	124.762	220.591	196.993
Chr2.g865	45.5182	53.9706	18.8569	75.455	104.111	77.2356	74.5662	114.866	95.276
Chr8.g419	77.6593	104.67	40.6412	112.462	186.21	116.8	110.689	214.669	178.133
Chr5.g1208	61.2599	55.7795	40.2917	57.5565	127.203	75.3393	91.9895	132.508	84.4267
Chr4.g2695	16.3809	16.2417	8.08252	14.4915	32.0681	19.9135	33.2517	66.2104	24.9034
Chr8.g1742	12.2272	8.5742	5.22692	11.7935	14.8834	11.9844	12.5319	20.2432	12.5437
Chr5.g1538	92.9239	101.895	64.6261	170.337	148.498	112.211	170.263	158.741	175.024
Chr1.g1399	11.8664	14.4437	7.74017	23.4056	24.0106	14.2104	18.0213	30.6991	22.9737
Chr6.g1643	10.4603	14.3213	5.35579	29.1488	32.4377	18.5313	26.1157	47.1235	35.3954
Chr1.g1849	5.8367	6.48424	2.56824	12.0933	13.167	4.99468	13.3698	15.6656	6.79468
Chr4.g2325	6.45786	7.00407	1.94585	15.6979	14.3034	7.03103	11.9238	20.8445	6.45846
Chr5.g1500	23.3199	24.0185	19.0236	29.2518	32.5953	40.7952	40.3766	41.0383	34.8585
Chr6.g1000	90.9871	92.2089	65.9847	95.6087	112.816	98.2565	98.6849	119.405	102.8
Chr3.g1894	21.9214	20.1822	16.7173	34.8789	27.3113	17.8084	27.7856	33.6281	22.2685
Chr5.g630	21.496	27.3941	25.2667	54.973	62.7871	45.7358	55.8461	79.5759	50.3908
Chr8.g91	5.3336	1.88632	2.27589	5.55977	5.05597	4.04736	3.55071	4.50355	2.57253
Chr2.g1327	8.61047	8.09846	6.44911	34.4064	23.8018	20.61	14.7352	19.9736	5.86146
Chr1.g387	62.1077	61.3465	12.8325	124.088	81.5236	50.2174	100.292	176.139	14.9878
Chr2.g1205	77.1869	97.2155	18.2515	365.529	361.551	79.431	80.158	528.315	28.2026
Chr4.g82	24.0872	19.6239	8.96445	57.6154	72.0728	35.6615	27.0851	102.42	19.69
Chr6.g1478	23.0152	39.783	14.2659	87.1762	125.051	89.9026	40.2498	150.024	45.4545
Chr4.g1926	30.7722	40.6208	15.6162	56.6273	48.9037	32.9785	36.2255	54.7522	20.553
Chr2.g1955	691.469	874.545	224.614	1787.01	2433.12	1148.41	1209.05	3726.14	388.469
Chr3.g1730	2397.22	2443.53	828.004	5786.07	6026.54	3656.06	3516.25	6560.8	1596.58
Chr5.g87	94.3334	93.634	67.124	163.792	195.379	260.165	183.224	261.024	321.485
Chr8.g930	52.6412	71.6909	31.9782	111.187	91.7505	127.203	142.842	139.567	180.655
Chr8.g1496	9.26397	6.63349	5.93097	18.2482	17.1365	19.5196	14.9838	11.614	13.7509
Chr1.g3101	58.7398	79.1791	41.5836	250.848	163.761	165.48	185.119	174.031	150.93
Chr3.g1729	149.325	164.947	162.852	940.124	820.547	932.438	427.107	1136.89	321.133
Chr6.g522	321.629	364.245	159.489	908.499	1370.47	993.95	850.882	2132.57	754.311
Chr3.g2323	364.779	439.329	185.456	1068.55	1794.36	1329.8	517.096	2533.92	1617.25
Chr7.g631	31.558	37.624	13.3324	110.087	84.0568	61.2383	77.0078	134.345	69.6515
Chr6.g1548	53.4747	67.212	33.9692	167.794	210.461	198.96	137.928	269.822	192.897
Chr2.g762	71.1283	81.5348	36.6411	197.568	222.876	151.874	108.626	257.886	123.248
Chr3.g2044	413.016	688.366	208.841	1766.05	2580.91	2071.77	1132.24	2841.33	1513.12
Chr5.g742	13.9678	13.2455	7.47077	18.9509	34.6087	24.0574	15.8373	41.2024	24.3766
Chr2.g538	463.443	631.553	291.509	1257.99	2756.76	2498.46	578.142	3480.89	1308.01
Chr6.g1837	465.348	415.115	277.955	1399.83	2540.03	2566.1	624.597	3099.73	1826.37
Chr2.g1666	15.3207	19.0573	14.06	26.7253	51.8369	44.8312	22.8351	62.5112	45.2546
Chr3.g2101	144.778	255.811	60.101	579.523	1281.07	697.314	344.198	1725.8	744.483
Chr5.g1401	296.664	389.379	171.949	1294.31	2232.51	1724.04	757.608	3462.09	1520.75
Chr3.g938	351.78	375.784	160.566	588.907	1224.72	1352.49	269.024	1613.86	878.848
Chr5.g819	657.706	689.783	354.155	1123.29	2824.8	2889.56	477.822	2988.71	1382.04
Chr8.g720	300.878	302.65	93.5033	439.953	939.691	859.001	203.732	1219.58	615.083
Chr3.g2634	442.716	416.804	192.476	977.931	1670.97	1713.79	457.27	2078.35	965.363
Chr7.g978	507.682	639.146	286.02	1087.87	2123.21	1518.99	522.266	2050.48	667.394
Chr2.g1247	1625.26	1396.31	729.446	4690.18	9318.66	8917.76	1559.9	9849.88	5925.33
Chr6.g506	470.588	501.746	269.794	1098.73	2410.29	2676.17	550.534	2786.81	1838.38
Chr8.g982	449.259	464.979	206.826	946.242	2109.7	1905.73	424.972	2219.42	1399.61
Chr1.g2892	47.8706	38.734	21.8249	58.598	82.4843	80.4683	59.9177	125.363	108.454
Chr4.g2586	80.777	57.7818	36.0149	100.372	147.573	155.47	112.451	199.532	260.397
Chr4.g1743	69.6383	58.4878	33.731	131.361	128.048	107.105	107.983	168.983	183.807
Chr4.g1823	63.9115	101.895	34.7504	148.273	223.074	190.245	159.059	265.69	267.43
Chr8.g1225	36.4408	39.6259	18.4048	59.1553	83.7598	80.8645	54.4294	110.524	88.4052
Chr2.g985	47.3937	44.5055	15.4221	80.9352	97.9594	63.7459	63.5734	98.5152	87.5537
Chr1.g2583	244.345	227.095	99.9607	318.049	377.541	325.467	263.092	396.996	337.137
Chr4.g2424	88.1447	80.9342	32.4231	111.802	162.784	91.7724	112.109	200.289	112.599
Chr8.g1528	105.553	133.709	36.3481	187.383	212.782	135.975	159.836	238.917	162.779
Chr2.g298	9.88838	6.27292	6.28299	14.1617	19.8968	13.7021	11.7044	26.0583	19.0623
Chr1.g2237	50.4073	56.3173	31.8118	108.325	134.529	109.567	90.894	140.459	138.261
Chr6.g237	82.1941	82.4939	43.0666	207.633	173.125	150.405	154.444	219.791	244.39
Chr1.g3360	32.0661	28.8732	30.0815	53.669	85.3223	87.9618	109.782	159.483	145.312
Chr3.g1765	26.1694	14.1108	14.3368	21.5873	25.3859	33.0859	20.4753	33.3683	32.7898
Chr6.g862	7.60781	5.18739	2.03422	18.5082	22.1162	30.0823	15.478	19.0238	18.2334
Chr7.g1767	48.1539	47.4629	57.9035	143.793	102.872	112.579	153.168	106.904	132.389
Chr1.g485	41.5181	35.3784	27.0139	110.352	87.9834	113.684	96.8035	104.905	159.626
Chr3.g1581	18.3792	20.3505	17.2304	31.0361	30.8976	43.6403	29.5732	31.0501	39.3795
Chr5.g672	12.6328	13.7625	11.9392	29.1919	34.5549	42.9547	19.2554	52.8716	51.5556
Chr6.g512	18.5395	20.9176	15.0915	43.7795	50.7874	48.4306	35.6096	64.3459	64.7187
Chr8.g1319	4.96296	6.24006	2.86679	7.88991	15.5134	17.191	7.25786	15.373	15.715
Chr3.g1794	19.2752	21.7441	12.2846	40.7142	54.2616	82.4426	21.8524	92.0839	137.814
Chr4.g2009	26.3588	42.796	24.0099	67.1033	130.285	203.171	41.4192	157.027	201.3
Chr7.g168	80.2225	95.1648	57.7333	149.447	240.4	272.595	101.002	319.159	307.399
Chr3.g424	9.89349	12.7261	5.66453	21.1955	28.4637	20.4475	23.2973	38.8391	33.6593
Chr4.g1544	73.3911	76.2722	38.1886	136.805	174.949	169.244	117.991	175.976	249.732
Chr4.g414	159.255	146.487	103.918	297.721	385.984	437.556	236.784	494.41	609.965
Chr7.g170	122.95	139.571	107.485	177.982	198.013	184.56	185.159	209.258	269.048
Chr8.g1369	17.4944	15.9994	10.2986	32.8048	33.9924	28.5597	20.1583	39.0155	33.2162
Chr2.g617	104.078	137.186	70.7015	314.933	381.106	373.453	262.013	445.622	393.857
Chr3.g1120	70.3208	90.6041	59.1148	179.753	284.52	248.389	154.151	307.574	262.12
Chr2.g914	98.0812	169.438	38.0929	405.125	526.723	443.022	209.391	736.289	334.117
Chr3.g1768	74.6168	91.7498	37.467	150.813	207.726	171.507	151.293	258.367	191.802
Chr3.g1184	158.776	178.049	77.3177	373.572	477.667	306.462	279.721	639.267	447.094
Chr7.g1338	20.4465	27.6526	13.2787	85.3706	107.249	75.1832	69.6185	144.73	101.95
Chr5.g1352	9.36052	9.42752	8.15778	35.8968	42.9726	29.2013	45.1513	67.3923	34.8969
Chr3.g1804	18.4551	34.137	21.599	179.563	196.751	173.117	161.669	364.574	216.689
Chr8.g655	12.5914	17.4385	11.382	77.0432	140.814	95.3208	59.8822	173.914	107.006
Chr7.g510	7.74516	9.41606	5.21829	10.8489	14.1596	11.5028	14.4827	24.4335	19.7822
Chr3.g1339	105.854	118.45	64.965	292.024	267.527	266.241	280.863	351.895	295.222
Chr4.g1398	52.3208	109.108	17.8611	492.827	453.577	239.537	426.062	826.141	465.342
Chr6.g377	4.48642	4.47488	3.48717	11.3112	12.4655	7.28698	11.122	15.4435	9.95401
Chr8.g1743	10.1089	11.4315	10.2481	17.0826	21.285	13.9452	13.7851	23.1386	18.3888
Chr2.g125	4.06455	5.17789	2.26843	10.2209	7.66377	7.64148	8.49999	10.4341	16.5377
Chr4.g691	16.5674	21.7181	20.4057	35.5234	31.8229	27.3056	27.686	34.8671	39.4572
Chr1.g2200	12.3846	10.5251	10.5028	17.1728	19.5749	17.5134	20.9774	19.9433	27.2166
Chr1.g790	33.6394	33.4749	22.4819	42.8819	47.6292	44.5209	45.8068	62.9129	66.2025
Chr4.g1295	48.5665	50.175	44.9947	69.7703	81.8796	72.8777	94.5094	109.967	105.036
Chr8.g726	28.917	22.4712	13.6305	87.2109	118.72	105.6	99.6253	151.251	175.42
Chr3.g2205	5.41279	2.02435	2.24959	16.0973	11.2394	11.3552	10.8152	17.3185	11.796
Chr5.g1113	81.18	69.0833	56.2018	129.042	106.06	89.2227	103.497	106.826	106.498
Chr1.g1830	157.967	137.79	121.331	233.455	230.491	232.012	351.09	251.852	304.55
Chr4.g1500	46.0361	27.0113	36.5659	178.074	169.01	247.029	536.791	300.703	537.567
Chr1.g1139	50.1889	45.6423	34.9083	72.972	68.9607	55.837	94.5862	84.1735	87.5328
Chr8.g1222	41.952	48.0155	30.9259	111.827	112.282	84.5214	205.131	164.827	116.224
Chr2.g872	7.14799	4.70285	9.12198	44.664	67.3733	631.959	30.9282	72.5847	58.0939
Chr3.g1744	49.6826	38.2531	93.0552	183.503	74.5486	173.067	79.5118	70.604	129.248
Chr1.g2708	3.55244	1.2542	3.82288	8.87197	5.32747	5.46209	3.3774	8.30442	20.1026
Chr1.g395	6.388	2.43021	2.78339	25.0916	29.0553	25.9173	15.4603	43.0877	50.2673
Chr2.g891	13.0932	10.7281	11.1626	23.7468	17.9051	21.6794	14.5408	21.3499	23.7168
Chr3.g1171	17.4462	27.8184	50.9297	71.9577	109.091	131.025	33.451	128.767	232.194
Chr6.g1399	249.348	250.307	302.47	724.659	674.855	995.041	483.31	720.428	1035.11
Chr2.g65	2.17461	2.6323	1.17676	3.37925	17.6319	16.1112	3.60639	14.8967	12.3927
Chr7.g1724	52.5603	60.7349	37.9812	76.9909	164.934	116.429	61.4853	197.451	130.824
Chr3.g106	8.01229	37.6585	17.9061	61.7455	148.249	72.3669	34.1683	139.902	136.418
Chr4.g126	19.2869	25.3043	10.8195	46.3032	68.2546	43.8487	30.3534	83.0126	70.6923
Chr4.g1717	7.58784	9.23564	6.29414	11.9274	12.9059	12.3753	9.26647	15.7714	17.1952
Chr4.g1718	42.3635	64.7111	47.0673	137.895	85.3846	82.2148	75.2947	146.004	188.511
Chr7.g532	9.70324	15.1214	7.95738	30.3123	34.5153	28.3005	14.2957	32.9181	36.7552
Chr1.g1368	17.2939	29.4538	19.0571	33.9764	101.221	46.7847	38.8112	126.802	67.5834
Chr4.g893	9.13857	10.9081	9.93345	15.4799	22.276	13.8694	18.1082	27.7789	20.997
Chr3.g1623	3.82628	4.80914	2.79994	7.43233	7.17266	5.98912	9.95592	27.6364	14.7385
Chr8.g1371	9.77228	12.6397	10.3183	26.3436	18.9489	17.9875	35.2071	68.6105	42.4649
Chr5.g14	4.65035	6.46685	8.83123	7.92478	12.2833	11.5949	9.60893	12.1745	12.8971
Chr6.g1606	1.0519	0.534783	1.90172	2.62704	3.27633	4.54607	3.1581	4.72882	6.45343
Chr3.g1155	8.5141	10.4091	14.2059	20.3183	21.8885	22.1383	19.6278	28.1779	34.3458
Chr8.g668	55.6161	38.5093	116.106	146.467	158.537	261.674	241.772	347.424	539.8
Chr1.g1725	28.1424	27.5878	32.167	36.6195	40.8305	42.4249	46.3729	73.3004	74.9563
Chr3.g385	1.0428	0.570939	1.0773	1.36226	1.41579	1.36003	1.73398	3.3753	2.50781
Chr6.g703	107.603	106.824	118.053	142.694	215.581	206.953	225.2	353.368	365.32
Chr8.g1245	19.1933	29.7142	23.0263	38.7182	68.3947	65.7625	28.5517	70.4743	64.9376
Chr3.g1105	45.3038	57.3559	50.959	100.643	267.259	346.376	95.5247	350.229	310.895
Chr5.g1821	113.684	116.614	100.845	208.473	463.777	429.284	143.821	498.425	540.231
Chr5.g1584	8.68588	9.41547	11.9385	12.6913	17.5176	29.274	12.0047	20.4124	33.6543
Chr4.g2356	4.01486	5.64923	6.57762	11.9511	13.8102	20.3848	6.83047	19.6021	23.3123
Chr4.g215	114.788	171.481	317.068	284.038	1007.56	3113.22	126.217	1475.3	2070.97
Chr4.g2563	11.2665	10.2514	15.0116	29.9842	51.2277	82.4008	11.2664	56.9759	114.875
Chr6.g601	1.25393	2.62284	4.14532	4.65266	3.71961	6.03855	3.09778	5.48888	7.00942
Chr4.g810	4.60715	7.33116	12.7459	5.95453	15.2957	22.4811	3.89172	21.877	17.509
Chr5.g2151	52.5256	41.4155	89.2581	65.7607	77.1728	91.0935	53.8559	108.755	100.688
Chr4.g2596	5.19919	1.32163	2.18204	5.84307	17.0373	11.3429	4.53651	19.2827	10.159
Chr5.g1115	15.3349	11.0005	10.1513	19.8801	22.5678	23.2132	11.3088	34.1076	32.532
Chr3.g1851	33.3274	29.4983	24.9269	57.8918	75.888	78.3681	44.1659	98.7881	106.041
Chr5.g1360	63.234	64.4686	45.0503	150.125	193.196	181.863	105.095	237.871	248.069
Chr3.g2076	22.2694	25.4223	11.6076	67.4471	165.418	135.279	45.8592	277.729	225.913
Chr6.g488	248.114	349.607	177.264	616.982	1212.2	900.316	369.081	1395.82	963.168
Chr3.g1149	8.37593	11.8845	26.2737	66.0638	106.804	90.2949	33.9827	394.628	120.141
Chr4.g685	3.41251	3.20959	3.08473	6.90323	13.4633	9.27431	6.68509	16.2001	9.72227
Chr5.g325	8.32163	14.811	11.5922	38.8222	36.4114	35.297	23.3519	67.2703	50.073
Chr7.g95	36.8457	28.8639	46.4369	45.1691	52.6455	90.2344	41.2836	82.5651	130.726
Chr5.g2065	22.9222	18.4801	20.4963	29.9771	37.0036	47.9483	23.7091	39.3331	66.1712
Chr8.g1544	33.1099	20.809	42.5111	52.0598	106.769	146.593	29.2292	124.833	214.206
Chr3.g2316	6.98612	7.85119	16.8085	7.11667	21.521	25.8072	9.47986	125.36	209.464
Chr5.g1371	48.2469	51.4045	67.6099	57.3063	104.976	81.6169	79.0098	106.6	138.754
Chr3.g2356	242.776	179.171	79.2244	238.077	287.032	250.529	159.222	291.73	164.07
Chr6.g1002	7.44693	4.57711	1.32049	13.5461	54.2944	24.6646	3.10341	9.41374	2.74627
Chr3.g1346	192.184	247.902	32.139	1285.61	4634.4	2468.86	237.797	2926.69	138.627
Chr3.g332	785.611	651.306	648.295	1425.08	1354.14	1026.87	917.268	953.808	717.84
Chr5.g2223	11.0491	8.59942	3.80489	65.8179	55.8706	30.4062	19.2279	36.7201	15.3389
Chr7.g1109	46.0833	47.7646	41.2637	84.9409	68.9883	82.9173	39.8048	62.3486	103.96
Chr7.g1261	36.2905	47.5956	40.9322	64.45	64.8895	75.4473	45.5557	46.7207	55.3403
Chr3.g304	8.68293	16.5196	8.6911	12.6062	19.6324	11.5079	9.41949	10.9504	16.3848
Chr2.g1689	15	8.27225	11.0312	17.863	12.8459	12.509	11.6784	13.4408	14.5292
Chr8.g385	19.787	5.65603	29.7183	23.1008	61.7952	63.3239	119.743	57.0154	87.3538
Chr5.g389	5.77552	7.2319	13.3143	16.2937	17.9889	8.2135	66.2765	42.0038	12.1346
Chr2.g312	18.2693	19.6468	22.6266	35.5805	22.63	17.9843	52.3048	38.8542	24.6634
Chr3.g1516	87.0479	74.6336	125.108	140.726	127.055	106.469	224.64	134.925	113.32
Chr4.g2107	2.76289	2.4173	4.11548	16.111	6.87107	3.58859	17.188	13.8302	13.5754
Chr1.g3282	17.8078	13.6482	22.3194	34.1901	28.9821	23.0405	56.9323	35.8878	20.9254
Chr6.g654	133.875	107.285	98.6832	358.088	239.094	129.693	328.24	266.556	115.674
Chr3.g1843	25.7188	17.1725	36.2707	52.1547	68.5374	134.471	46.0767	67.7458	74.2076
Chr2.g1781	37.0124	18.6899	28.5484	61.3323	51.7989	90.2889	67.1236	64.3522	113.242
Chr3.g2015	28.272	22.6948	18.2271	61.7945	62.678	71.6575	57.438	82.1064	78.0334
Chr1.g3368	60.0313	52.849	61.4228	103.079	82.637	87.0334	65.9889	94.9809	93.23
Chr1.g3369	27.6549	29.2945	36.501	55.0054	43.1966	41.2482	35.4666	47.3837	45.5396
Chr4.g1510	94.4054	111.02	84.7832	177.126	162.181	173.804	111.172	207.377	208.928
Chr8.g1151	30.0598	30.78	34.3346	63.2299	92.0884	127.519	51.0031	103.92	181.572
Chr8.g246	74.2891	64.1048	86.9254	114.912	160.471	161.686	151.734	154.956	271.274
Chr2.g1966	22.1295	16.438	20.3974	42.2278	31.8492	38.5242	36.5813	34.0983	45.771
Chr3.g1761	165.737	87.936	129.93	490.432	243.451	562.821	565.903	457.567	1072.21
Chr2.g1861	43.5874	12.0032	29.1667	53.8509	31.0262	52.61	32.7899	45.6914	76.0936
Chr2.g1965	15.8329	8.0494	16.3566	26.9468	14.0029	28.6571	26.4083	15.1844	23.6554
Contig1.g5	38.7702	12.168	22.1953	66.205	43.7761	72.4479	112.985	72.1831	134.132
Chr3.g1833	29.5383	24.0931	29.558	35.2243	33.387	34.4834	43.1193	43.6521	50.841
Chr3.g2470	15.9634	13.345	13.8137	20.468	19.0511	18.0546	19.7142	25.6129	27.4265
Chr6.g1012	28.0865	5.24258	7.42913	32.395	13.9462	17.0506	21.9975	24.8867	29.5567
Chr3.g2624	7.8322	11.6899	7.34897	37.9004	23.7234	39.1282	21.6808	27.0566	11.8844
Chr7.g1408	239.681	186.106	346.003	1657.51	449.706	1127.81	1510.4	1015.62	112.924
Chr1.g1658	58.6046	61.2788	52.7794	83.0159	69.2476	80.1413	91.9008	78.355	73.8236
Chr5.g172	13.9674	12.4017	9.82287	21.2243	19.267	17.9195	29.6492	25.1162	21.4929
Chr8.g1463	88.6862	84.7615	77.1615	115.299	79.0401	93.1504	113.904	95.802	119.592
Chr6.g186	65.5934	127.709	112.981	288.031	178.239	146.99	503.449	190.468	230.017
Chr8.g1481	24.6468	30.3883	22.8625	118.734	54.041	60.4728	78.985	51.4358	54.5446
Chr3.g1671	29.4606	38.9054	5.01066	87.3934	326.01	91.7292	82.6784	1597.42	281.348
Chr7.g134	150.855	168.108	94.9408	297.958	320.914	252.713	244.679	418.589	237.468
Chr3.g2231	49.507	27.0337	19.2768	101.229	88.7454	70.19	52.6535	94.0858	105.349
Chr5.g1524	5.38285	2.84121	2.33771	6.6617	8.6677	7.79629	4.5549	11.9668	11.0819
Chr5.g1762	23.7965	19.3222	12.9109	55.7532	90.471	43.0269	39.6284	108.609	101.175
Chr1.g585	12.3899	17.0879	7.48496	19.0153	34.0504	17.5304	21.5851	37.9291	19.5426
Chr5.g1002	42.3294	60.2376	19.9552	80.5092	146.908	51.5263	76.3343	216.983	82.3023
Chr1.g2201	9.8024	10.3068	8.86084	16.2463	15.7283	16.1086	16.1529	26.4401	22.9169
Chr5.g2177	2.29119	2.60923	0.441836	6.28665	11.2912	7.00757	3.19177	26.7307	18.7933
Chr8.g547	1.95593	1.96115	0.869993	5.31898	5.83825	4.44329	3.98824	7.82566	4.41083
Chr1.g751	23.5251	21.7355	16.5058	34.0681	54.3973	39.507	45.6527	75.9671	47.5057
Chr7.g1922	0.280754	0.244688	0.124304	0.641064	0.999383	0.640013	0.758615	0.822189	0.606729
Chr5.g916	5.49753	5.19857	1.13588	12.3567	9.93137	9.21122	11.2895	15.9555	15.0803
Chr6.g205	17.6914	16.8032	4.8171	80.4199	84.0073	44.5893	63.2436	100.543	65.2123
Chr1.g415	52.3817	53.3682	36.3294	85.3604	88.8238	65.6428	95.9664	120.507	106.818
Chr6.g1610	5.32845	7.52172	2.9866	24.6895	26.0128	15.9427	16.9761	39.142	31.9565
Chr6.g956	7.19893	9.86005	4.27887	23.2493	30.4084	16.2282	21.1692	46.4252	23.902
Chr3.g1254	13.5924	17.1184	7.94336	29.8871	33.7099	20.9339	28.9159	43.6416	37.9264
Chr5.g592	12.9126	15.649	9.99769	20.3941	18.5657	15.9123	17.6809	25.1453	19.5612
Chr1.g1871	53.2183	42.3944	34.1109	49.4123	66.0075	54.3678	63.6775	84.6607	63.7256
Chr3.g1588	63.0609	64.9456	26.4223	83.3412	99.1908	76.7265	68.6209	148.048	125.556
Chr8.g1683	2.13998	2.65462	1.37068	3.12115	4.13252	3.37215	4.08619	4.61774	3.62571
Chr1.g1288	10.4503	6.10773	5.10046	11.6725	12.8147	7.96042	10.6724	24.8583	17.0119
Chr4.g1624	16.7653	15.6722	9.96362	45.3819	49.3176	39.4643	33.6916	66.2272	75.8124
Chr5.g1732	4.09244	2.78455	1.30331	9.83634	11.2132	5.27837	8.92403	16.3338	11.1404
Chr6.g413	4.75203	4.78626	2.31567	15.0923	10.9379	10.9095	11.5885	15.7682	14.4677
Chr3.g1316	16.1985	17.0225	13.9741	57.2204	54.5277	42.5535	31.4358	72.5204	47.156
Chr3.g806	26.8302	27.0121	21.3004	74.2023	82.7443	77.3761	60.5926	119.784	116.23
Chr7.g1382	32.2378	38.1098	27.4841	66.7542	69.3774	57.2802	60.3275	81.8053	81.1215
Chr7.g1314	32.7445	38.0508	23.4831	75.4976	63.8947	56.8585	75.1138	114.661	116.612
Chr8.g210	112.288	145.582	103.84	216.694	307.684	266.147	267.037	443.489	470.46
Chr1.g1116	12.4975	15.4635	8.60726	31.0405	29.5053	23.2209	18.632	40.4514	44.3718
Chr2.g1919	29.4066	20.3045	14.13	49.7348	58.4344	51.6313	35.8487	91.3455	87.1764
Chr1.g3404	106.921	108.816	90.7693	166.172	183.356	149.524	151.055	208.364	226.994
Chr8.g1617	14.1015	14.3384	10.0213	31.135	35.6224	24.9926	19.9011	45.9341	35.4176
Chr1.g1627	33.7922	33.825	24.8582	50.1764	69.7585	50.7499	46.4241	103.135	73.3304
Chr2.g1727	80.8907	83.7056	50.3795	165.567	214.418	133.053	129.312	248.726	171.548
Chr1.g650	0.505835	0.293903	0.522568	3.68158	4.80157	2.30622	1.8224	1.40337	3.13368
Chr5.g479	2.39708	3.03518	5.79379	50.4676	43.0125	21.1553	51.2869	10.0523	49.398
Chr6.g1929	33.9747	29.6263	32.9405	51.0012	47.7162	35.7118	49.0204	43.6156	49.2329
Chr3.g1635	19.7709	19.3598	9.74056	51.8772	52.9673	54.1249	72.7768	49.1684	29.8531
Chr7.g1755	65.3656	39.3475	29.4967	684.691	315.848	271.028	613.281	261.144	210.334
Chr3.g109	132.626	171.128	155.727	278.92	181.164	284.731	347.292	234.832	314.389
Chr4.g2210	50.3599	53.514	62.4558	150.924	105.625	146.447	162.925	102.546	154.231
Chr1.g3255	115.074	100.07	102.558	307.689	281.438	248.33	380.548	433.878	377.048
Chr6.g1637	30.9881	31.4317	30.0612	75.4653	85.1401	62.1879	163.549	109.475	112.2
Chr3.g1720	0.791839	1.43775	1.11019	6.32819	6.28326	6.43064	7.43765	5.30907	6.3315
Chr1.g2478	19.3592	15.5159	12.8233	93.3971	73.8941	64.3963	279.805	128.885	99.6855
Chr4.g1289	5.10171	4.82548	4.16735	88.5361	35.599	62.9505	298.25	67.8442	78.4921
Chr6.g1422	97.0365	83.3158	94.0081	265.432	239.65	287.011	312.182	337.001	466.205
Chr8.g1015	101.227	112.406	94.0344	418.313	512.221	445.594	516.066	859.549	933.292
Chr3.g1853	124.236	114.375	110.229	357.283	330.433	378.074	369.624	491.25	466.092
Chr7.g238	18.3627	17.9665	17.8069	58.579	59.1273	74.6803	60.188	92.9383	101.198
Chr6.g1925	163.523	129.821	179.89	645.506	664.461	570.805	575.952	796.247	637.446
Chr8.g1414	133.674	148.695	139.425	666.169	787.515	822.552	547.655	1087.56	802.064
Chr7.g1502	9.72452	12.7697	8.07736	21.6258	26.3315	23.3936	29.4012	34.4285	31.9841
Chr5.g1578	4.25142	5.24736	5.71222	11.4891	10.4863	8.8233	12.5943	13.8139	15.7375
Chr6.g1093	0.253564	0.103129	0.471514	2.22907	2.84318	1.92195	3.4714	3.83006	4.96094
Chr8.g264	0.571086	0.290339	1.22912	28.2872	24.7049	53.3966	35.4916	67.1612	49.0509
Chr1.g741	28.2985	25.6127	24.5407	82.26	84.7477	78.5476	75.1002	90.4776	119.381
Chr8.g712	5.62688	4.25925	3.10028	15.4268	15.7734	17.6462	16.5557	22.3951	26.1667
Chr5.g625	23.9501	32.859	23.9798	39.9851	44.7923	40.2467	82.5926	60.0876	50.0444
Chr6.g86	12.6418	13.2201	7.85459	27.1901	21.2523	20.4152	44.8969	24.9977	27.9031
Chr4.g351	17.3957	17.212	11.6853	43.7173	26.3217	23.1065	109.747	38.2947	42.8755
Chr6.g990	22.9517	21.4025	12.5926	41.2231	34.8177	31.0742	32.9365	50.0395	76.0965
Chr8.g756	15.4414	21.55	13.9973	48.4693	33.1635	24.7611	37.9057	51.6134	67.0232
Chr7.g1584	6.13799	5.99792	5.35283	11.5467	8.19338	8.02967	14.0005	11.3527	15.7567
Chr7.g1506	45.7353	59.4414	33.173	91.7362	94.4688	66.0855	112.606	110.022	137.101
Chr5.g1240	5.86354	6.70183	4.68683	37.24	19.2851	16.007	34.4628	21.0107	44.5876
Chr7.g1092	6.26118	7.62389	7.98557	60.2308	30.4963	31.0683	58.4127	79.7296	97.0545
Chr6.g733	41.463	32.9164	17.4405	218.036	112.098	40.4273	184.721	224.677	145.558
Chr1.g2235	68.0846	60.1737	50.4049	102.207	91.5853	86.2203	157.234	115.891	119.365
Chr3.g1640	22.0063	20.1437	13.6622	46.6827	44.447	36.4404	56.1198	48.8398	59.2525
Chr6.g504	2.23558	1.51542	1.36203	5.72635	6.24895	2.4583	5.42112	8.72036	6.18563
Chr7.g860	59.9481	39.9939	23.5086	111.157	92.28	57.409	106.281	111.011	85.5659
Chr1.g902	18.7063	17.9958	3.31845	80.0332	70.2307	28.9582	55.9347	84.264	68.7278
Chr6.g278	45.8065	40.1706	24.3438	67.2794	67.0166	49.4074	73.4086	73.9226	59.1368
Chr1.g2471	18.6092	23.4913	18.9306	43.5665	41.3355	25.5983	63.3956	54.3946	29.5873
Chr8.g945	12.9812	13.1992	7.50246	68.2852	64.4656	31.597	85.1146	91.8696	29.2042
Chr1.g1056	0.20046	0.30574	0.103546	2.40304	1.3528	0.499814	3.02424	1.40582	1.1119
Chr3.g2495	56.6692	57.2212	58.0869	112.878	90.371	80.6842	115.274	92.6405	83.5205
Chr4.g2178	93.3662	94.6825	108.863	360.463	303.405	239.833	691.487	511.824	210.423
Chr5.g1463	20.9577	32.9996	30.6826	100.374	52.47	60.5556	117.141	104.143	96.6208
Chr5.g761	6.9011	12.2148	10.7733	36.6659	32.6402	21.9227	59.1646	44.5642	26.911
Chr8.g816	25.8716	25.9985	23.0388	33.4323	30.3164	25.5914	43.4975	38.785	40.1595
Chr5.g1378	34.6187	25.0106	33.1287	62.9776	52.8412	41.0683	249.992	102.158	130.525
Chr1.g3036	86.7444	94.998	85.0102	221.281	159.779	126.13	525.869	217.853	299.87
Chr3.g1987	434.522	379.432	442.519	1132.02	868.722	986.242	2973.71	1379.16	2221.41
Chr1.g3163	34.328	34.6976	25.1609	57.6062	46.276	51.287	49.3723	59.8744	71.8393
Chr4.g1307	34.1705	31.1382	24.8727	49.4656	40.9293	38.9771	49.3906	52.8358	81.0966
Chr7.g1024	112.083	54.1008	77.1938	246.457	186.991	285.499	339.523	296.623	475.138
Chr3.g165	81.155	71.915	82.8735	193.254	183.686	227.286	383.945	291.69	419.834
Chr7.g673	58.7469	48.0423	64.184	242.854	119.377	190.611	362.382	246.966	379.838
Chr5.g2001	75.5369	88.6179	71.0391	192.895	131.648	154.566	193.464	144.116	190.497
Chr7.g181	16.2473	11.1858	10.1206	34.4666	22.6765	30.5927	37.1027	29.832	46.4837
Chr4.g1630	51.3271	23.1902	55.0838	112.281	91.4514	166.468	131.709	153.233	285.033
Chr8.g1026	86.1451	34.2582	112.776	128.32	139.375	247.914	215.398	295.148	536.274
Chr1.g2550	98.2964	61.3086	72.4521	136.943	125.848	204.767	168.829	184.869	426.253
Chr2.g1259	13.4888	8.28353	12.0034	33.754	29.9501	40.6249	44.3867	39.6255	62.2256
Chr4.g125	38.0963	37.7542	40.3886	75.6484	68.2836	80.0746	87.0718	100.386	97.1919
Chr3.g2233	119.998	97.4158	141.412	175.864	228.903	294.417	260.925	344.474	422.958
Chr3.g273	38.8039	29.5524	40.7264	55.1344	63.4003	75.3965	61.685	87.4023	116.621
Chr4.g2498	27.0269	22.9264	21.725	58.4727	53.5979	57.6955	42.1896	99.1928	142.484
Chr5.g791	1.55481	0.889267	0.40156	13.6876	5.64985	7.02643	8.88375	42.5669	111.721
Chr3.g2055	33.0687	28.8123	38.9324	53.4436	50.5706	58.9967	68.5618	74.4705	103.425
Chr2.g1949	53.7708	47.0107	53.1539	98.599	108.643	136.454	119.706	187.335	233.282
Chr7.g1330	211.083	177.02	152.771	405.31	358.633	471.427	490.521	568.935	760.754
Chr4.g2215	14.3629	10.3981	15.7877	17.9065	19.3259	19.7107	16.9727	14.1328	28.6223
Chr4.g1683	5.00043	1.93079	17.1977	43.1871	10.1203	9.91107	32.1539	61.9409	130.542
Chr4.g2186	17.2393	16.1037	19.9091	28.0025	26.2654	24.2524	25.2475	34.5534	47.7049
Chr5.g1974	199.684	246.502	176.283	424.987	291.424	255.797	555.219	232.806	217.007
Chr7.g1135	15.283	13.6779	21.5395	39.6948	26.0237	23.9458	69.83	26.7012	15.1299
Chr1.g913	268.67	410.541	295.802	541.31	716.077	155.804	2442.24	1424.13	822.296
Chr6.g420	236.125	250.698	161.575	997.004	287.921	191.146	1192.04	1003.76	329.514
Chr1.g1178	32.5519	5.80678	49.9515	68.0795	52.572	133.658	24.0039	63.4642	33.2125
Chr6.g688	13.4231	11.2096	21.8253	28.4314	14.4152	26.9127	24.4293	23.1421	21.0733
Chr1.g295	224.198	69.8423	342.263	207.389	246.17	405.669	2088.39	64.4936	318.002
Chr3.g1211	22.5004	43.6769	33.4998	48.5606	61.7119	42.2409	100.842	62.8326	55.273
Chr5.g2150	5.22571	8.78074	17.248	17.3421	17.7937	28.5323	19.864	20.2113	39.6152
Chr1.g3059	35.3931	39.8781	54.6812	33.6578	49.4362	88.4058	77.1584	86.6934	103.973
Chr2.g381	9.97308	8.7204	42.2752	14.6382	27.3486	68.1591	29.8391	24.1906	95.6358
Chr4.g2220	27.7891	20.0968	23.8219	24.3854	38.5855	28.052	32.8652	40.2801	42.8471
Chr3.g134	184.203	211.398	175.605	234.302	292.492	274.442	288.918	311.02	424.581
Chr3.g1699	38.8467	31.346	32.8131	45.8837	47.8215	80.126	53.5465	70.0782	131.584
Chr6.g585	11.8124	12.6094	9.56794	11.5258	13.7308	14.5989	14.8809	16.0473	17.9681
Chr3.g1216	9.32455	31.1134	38.2552	76.5539	152.504	122.072	139.058	125.756	112.467
Chr6.g445	0.220853	0.617547	2.16751	1.82016	1.66239	1.43172	2.3373	3.99124	2.45003
Chr2.g800	2.84357	1.9559	6.04809	7.26872	5.55723	4.75446	7.45753	9.02351	7.25369
Chr1.g1532	32.1694	36.172	30.6724	77.2525	73.4348	47.2169	102.312	107.573	77.2663
Chr3.g1210	9.52318	14.3765	8.0312	65.5259	186.546	101.423	1119.22	206.754	136.271
Chr4.g2440	10.3535	11.4428	19.0667	24.8077	21.9659	39.1335	42.369	36.7496	41.5388
Chr2.g167	12.4272	8.54334	8.10842	109.669	87.9654	117.167	82.6111	192.543	100.567
Chr4.g2167	94.4127	83.8206	91.5906	353.644	222.204	256.267	309.325	248.031	237.175
Chr2.g1063	3.69516	2.90882	5.41825	21.1955	16.8307	24.014	31.9935	22.3775	26.9274
Chr5.g1244	10.3594	7.47528	9.43622	40.8384	52.1578	87.9864	63.2069	77.1569	82.0064
Chr5.g1288	22.0046	25.2957	26.8592	86.9478	109.864	138.944	127.689	148.723	145.8
Chr5.g1193	31.5105	25.2885	36.1183	52.7633	62.665	78.0051	72.0002	87.0981	102.372
Chr7.g1323	15.6748	13.3444	16.0024	35.3059	32.3177	40.5574	31.0332	42.4393	72.5901
Chr1.g2216	44.1778	46.5644	66.7403	105.899	104.735	143.195	137.393	122.402	179.658
Chr4.g521	44.6664	38.9592	87.8595	87.8663	97.0884	140.24	104.389	164.731	223.469
Chr1.g640	21.3051	21.3702	24.1514	33.823	25.4076	30.8962	36.4077	43.4259	50.986
Chr4.g2800	14.7506	17.4793	17.6446	26.3686	33.2773	27.4315	36.9601	42.1202	36.9102
Chr8.g440	11.2495	11.2199	10.8815	18.1096	20.4579	21.7245	20.9746	31.2325	38.2266
Chr3.g1389	0.322383	0.737544	0.208155	0.402564	0.376545	0.763618	0.217774	0.173913	0.609604
Chr6.g1774	45.9154	31.5417	25.8072	44.2279	31.2324	34.0962	31.0033	39.4794	42.9938
Chr8.g1508	32.9463	25.9902	16.2876	66.4004	71.9464	81.441	15.9458	47.9228	90.1178
Chr1.g2818	3.73442	5.48136	3.23571	9.20611	37.3335	35.3224	2.63116	9.45551	9.68875
Chr4.g167	7.49874	5.21346	2.25121	26.9549	47.3778	51.1367	1.09681	11.6864	11.3114
Chr3.g2419	42.2163	47.0004	23.2472	71.6047	118.417	73.3508	21.1948	64.305	46.7807
Chr4.g759	31.7796	29.6765	23.7707	47.479	44.1557	49.1881	21.1066	25.6903	32.858
Chr4.g2041	0.428715	0.217958	1.10724	1.92723	0.890207	3.63436	0.193069	1.38765	1.08089
Chr4.g2394	382.421	332.12	760.791	1120.81	685.776	1056.3	325.949	820.953	498.192
Chr5.g1585	1.5975	1.62433	2.8748	4.63314	3.58466	6.21879	2.92412	4.28116	2.8064
Chr2.g146	148.707	207.966	181.984	426.09	1321.4	1027.12	128.361	1243.96	771.573
Chr2.g1172	0.140414	0.380726	0.096706	1.12216	1.36063	1.96055	0.92744	1.91895	1.60488
Chr4.g1277	0.0667763	0.0678978	0	0.26683	0.901276	0.998973	0.180434	0.936603	0.404062
Chr1.g2431	2.48074	0.932195	3.06423	8.83529	18.8689	20.7612	0.874321	18.2702	13.5969
Chr3.g2230	0.269077	0	0	7.84897	16.5383	42.9913	1.26024	15.1544	18.4527
Chr5.g1321	4.78712	8.90062	8.76058	50.7596	68.4457	95.1462	13.6743	31.9488	46.14
Chr1.g301	0.212571	0.216141	0.219603	41.8334	51.0914	92.9639	2.96763	35.4342	20.7946
Chr3.g1468	1.04493	0.749984	0.507998	20.0788	26.7389	25.6857	1.82694	24.8027	7.25267
Chr8.g819	3.4215	2.51604	3.25065	5.37111	8.34156	8.53095	4.87019	9.88804	9.21181
Chr1.g1610	5.97856	5.87634	10.963	6.86827	8.06924	8.6458	7.44899	19.5662	13.968
Chr5.g1684	0.595994	2.48461	3.14012	0.714456	7.42532	7.4895	6.54901	16.6545	7.39302
Chr1.g1032	2.93163	5.10516	6.96232	3.60185	6.15736	13.6445	5.58446	8.0711	10.8746
Chr3.g2561	0.687098	0.960628	1.77457	1.02959	2.22926	4.79687	2.70752	4.07729	3.11822
Chr6.g482	0.601616	1.22344	3.91557	7.69276	11.9301	11.4602	14.0344	19.9273	9.28295
Chr6.g619	132.43	164.812	178.933	184.93	276.097	265.757	231.079	340.879	282.168
Chr2.g1173	9.29047	13.378	10.541	14.431	30.5538	38.616	8.46455	45.3674	58.1121
Chr2.g1575	1.64117	4.57711	3.7058	3.27897	29.9645	19.9689	2.00611	57.7754	33.9536
Chr2.g690	11.287	19.4527	18.4233	20.5775	46.9323	57.41	5.84546	65.8207	53.2719
Chr8.g1171	3.17204	7.66014	3.14044	5.2813	41.578	30.1859	0.119043	51.4784	57.1821
Chr4.g1976	9.17259	15.3223	9.92727	21.337	22.5837	23.8287	10.9762	23.4217	38.1034
Chr4.g2775	4.69802	6.47539	5.73425	6.55308	8.18356	10.9502	4.16876	12.1839	22.1104
Chr7.g1111	3.54084	6.17197	4.62846	7.6519	10.1283	12.9004	6.7689	17.5422	26.6727
Chr3.g2281	39.0645	34.3109	49.4672	175.027	87.1691	220.46	20.612	96.326	170.081
Chr1.g2663	5.42442	8.23839	8.37034	22.8586	27.6599	30.2684	5.6433	25.0029	17.433
Chr8.g1315	10.1701	9.94532	11.827	27.3143	29.5417	56.0911	2.45269	27.7616	56.1585
Chr1.g1693	7.69894	10.752	7.52241	18.5789	31.9248	47.9207	1.46206	34.3771	47.7087
Chr1.g1355	7.03299	6.68572	7.26564	8.05173	10.3153	14.485	4.38389	13.4296	15.818
Chr1.g3138	110.89	132.278	69.262	116.305	273.032	432.105	31.5584	349.993	425.584
Chr1.g2643	1.34672	2.01374	0.572878	2.57197	3.04315	4.0294	0.784867	2.00857	5.39273
Chr5.g1394	6.95251	5.2654	5.79554	11.9269	12.6196	13.4615	4.85848	17.5115	20.8172
Chr3.g588	38.1073	36.5331	41.5371	57.3351	63.1409	74.2274	29.4895	81.0548	81.6465
Chr4.g2748	19.5989	20.993	15.3787	34.076	30.9882	34.3932	17.3156	41.8879	40.5117
Chr3.g2347	42.8581	64.6517	45.3416	40.8466	116.061	98.2079	34.2094	97.1355	74.244
Chr5.g710	18.72	54.8023	60.8867	23.0163	109.032	134.383	30.7571	133.946	171.986
Chr8.g66	6.23761	12.8516	12.6166	10.5602	17.1104	18.0408	8.16108	17.9936	18.7725
Chr8.g897	27.4459	51.2173	34.7751	24.1114	65.371	89.0418	21.5938	172.707	209.466
Chr4.g1689	8.22558	16.4455	10.6937	12.9258	24.0848	18.0665	8.49084	30.9121	29.8264
Chr7.g1926	1.72081	3.8082	2.61432	2.0224	5.99035	5.95631	1.00289	6.55279	6.63549
Chr4.g1850	0	1.24192	1.94124	0	8.92543	6.37184	0	23.4163	5.25876
Chr7.g1241	13.1842	23.3141	34.3469	11.5481	35.7083	36.7792	11.0143	49.0649	47.693
Chr2.g1794	12.8313	11.7147	14.5296	13.28	13.2418	19.2533	14.9929	19.4149	21.645
Chr1.g2797	569.69	325.538	435.458	306.807	773.323	767.173	224.544	826.875	1012.09
Chr5.g1232	36.5226	41.75	43.4655	27.0667	47.1125	54.3522	24.5228	85.8925	103.968
Chr5.g1027	13.5975	15.0763	14.4829	25.4823	29.1831	33.2899	17.3422	39.9937	73.0301
Chr2.g1687	17.0463	18.3559	20.225	28.6352	28.6682	44.1446	28.9353	42.212	63.0139
Chr5.g1491	10.3186	10.4468	9.05863	14.9974	16.5523	21.5538	14.1202	21.7402	37.784
Chr1.g2265	39.7605	35.5159	43.3217	59.3621	67.7139	78.3934	71.1448	78.76	118.882
Chr4.g2174	11.0399	9.99933	13.5071	21.7559	29.6914	26.7182	29.6608	42.3192	57.1504
Chr6.g550	24.1115	27.3574	40.1967	46.6744	63.0666	70.4388	39.7056	93.8418	111.094
Chr6.g551	41.1811	49.4561	65.211	90.9696	89.214	120.25	81.3868	151.311	191.577
Chr8.g1588	107.901	115.971	187.497	242.207	521.873	773.028	437.657	894.012	1393.96
Chr8.g97	0.757102	1.30277	1.62446	2.26897	4.47441	7.89934	2.70142	7.1946	14.0667
Chr5.g839	28.3569	38.9376	34.1992	55.7069	116.055	123.604	80.7838	181.862	169.8
Chr8.g42	3.58598	8.90878	7.9821	14.5877	42.1819	50.5861	17.6809	59.1517	83.8496
Chr6.g2178	0.337117	0.228519	0.11609	1.01031	0.466672	1.45695	0.404849	2.90978	4.19311
Chr8.g1332	28.333	24.501	33.1	57.1367	48.6603	69.8074	34.0256	83.8031	109.844
Chr6.g533	1.44636	3.83261	4.16567	6.04219	9.82899	7.99934	3.75025	14.8485	25.3717
Chr3.g2639	51.9363	71.6187	80.1255	157.6	197.554	202.837	138.472	253.274	350.652
Chr8.g549	34.7449	38.7636	37.7515	72.143	87.4315	87.6044	52.4829	141.655	142.849
Chr1.g2596	8.3861	8.31921	7.73888	14.6946	15.1508	22.0058	10.8129	19.9748	27.9721
Chr4.g1603	100.43	99.3434	102.26	240.078	419.574	462.25	171.23	647.539	636.499
Chr6.g621	27.1253	32.2385	35.2602	54.4639	64.4373	75.2466	45.465	78.7857	91.3067
Chr4.g712	8.3051	2.65401	6.86388	25.2452	27.7155	43.0714	15.2812	17.2811	48.6986
Chr6.g905	9.3257	3.48615	5.59634	12.3301	10.1805	16.55	8.89363	8.95195	17.3577
Chr3.g1074	5.74239	5.38041	6.81485	12.8952	11.7267	15.572	9.01911	12.084	17.8282
Chr5.g383	26.7042	18.2369	46.2196	61.1176	48.2603	118.905	65.605	68.9655	162.14
Chr3.g1317	398.307	320.524	400.846	642.668	386.807	585.832	469.2	457.264	638.412
Chr1.g2251	9.63656	4.61101	7.3201	11.552	8.88674	12.6072	7.60735	11.498	20.4087
Chr2.g790	4.09436	2.90758	6.27757	7.95307	7.32096	10.5327	7.87303	10.0971	13.0757
Chr4.g1453	14.7165	10.8071	14.9218	26.7891	21.3341	34.1381	25.4298	27.1689	34.1355
Chr4.g652	2.29207	1.35323	0.534686	4.06239	3.60792	3.76077	2.5972	4.86616	5.51789
Chr8.g1673	4.68134	5.08377	3.55313	10.5619	10.4149	8.98835	10.2973	10.4796	11.9152
Chr3.g2436	15.6976	15.4862	14.7689	50.7779	33.5654	40.5371	37.5346	46.7768	92.6299
Chr5.g367	7.67019	7.3508	5.49514	22.4878	16.9032	17.2925	14.2404	18.9291	43.0336
Chr6.g1961	9.30717	6.49346	7.15975	25.3735	15.408	24.1377	9.26525	14.2306	22.6514
Chr1.g1175	0	0.120637	1.96111	0	3.69539	2.36656	0	0.256016	8.73464
Chr6.g1549	0	0.0244458	0.0745119	0	0	1.79834	0	0	2.2549
Chr1.g467	0.179638	0.182655	1.11348	0.47854	0.0621682	2.32906	0.161797	0.64605	18.4183
Chr3.g2301	1.27543	1.35323	2.06236	0.775548	0.978744	7.63216	0.249731	0.897447	12.9745
Chr5.g439	0.95359	1.65274	0.873188	4.07024	3.66766	11.11	6.81253	2.45521	13.7916
Chr1.g2825	12.2606	11.337	6.88562	19.7282	13.4127	24.9481	19.566	19.3984	34.7292
Chr7.g1471	0.588792	1.54953	0.143122	8.42489	1.25856	37.3577	11.3706	36.6769	41.0417
Chr3.g1548	5.07568	8.20455	7.79815	6.11055	17.5657	22.8446	9.96374	18.535	39.638
Chr3.g309	17.9532	26.013	33.8485	32.843	41.3176	69.7936	29.5781	59.1999	84.72
Chr8.g169	1.36008	3.86655	2.49473	5.93385	6.82984	7.97266	3.55003	10.4517	13.2126
Chr4.g787	2.869	4.7657	2.43569	3.88761	3.09664	7.64916	3.19811	5.88437	13.808
Chr5.g1029	2.39677	1.50864	1.12012	1.82423	2.78463	9.27697	0.873778	2.58593	8.86285
Chr5.g2195	3.06102	2.48995	4.95425	3.87331	5.08486	11.0921	2.94083	5.94469	17.2874
Chr6.g1589	12.2404	12.5409	9.50809	11.9477	19.6445	25.9531	10.9406	15.8779	32.1802
Chr3.g1922	16.8591	19.5272	23.0205	19.0385	29.2233	60.3847	13.8644	32.7413	64.0915
Chr6.g1716	11.5596	11.1627	12.409	9.99937	13.4094	21.705	8.72476	13.3776	26.572
Chr8.g1299	4.51865	8.29983	5.27048	8.59117	9.38278	27.0396	5.90791	12.5814	20.5802
Chr6.g1387	49.4735	65.2554	68.5665	74.1745	99.5246	134.576	45.4382	117.8	177.21
Chr7.g692	115.866	129.137	101.048	148.228	154.612	214.363	80.9795	177.534	237.053
Chr2.g592	51.4865	25.3005	51.4114	37.0509	50.3677	81.0039	61.4552	60.6153	118.052
Chr7.g202	44.2962	28.4219	65.4864	30.9755	71.2046	198.497	64.6608	41.2002	327.651
Chr8.g286	5.07292	6.14585	6.5788	8.37429	9.18897	12.0564	5.89773	11.2959	22.6049
Chr3.g33	0.561656	0.523498	0.241765	0.514321	1.79797	1.96055	0.548032	2.52493	4.57863
Chr6.g2179	0	0	0.608132	0	2.24092	2.73975	0.176732	2.11705	7.12393
Chr3.g1977	30.1595	24.0843	32.7423	45.8394	37.1866	64.5577	40.984	43.8175	110.3
Chr3.g342	28.3463	33.6419	51.6094	50.8399	58.6008	95.7596	41.0914	56.5575	117.588
Chr7.g1359	10.2929	9.3282	14.5632	17.8823	17.8881	29.4574	8.86762	23.1762	43.5525
Chr4.g917	6.65582	7.00098	10.1955	5.33883	5.27631	12.1644	10.0701	10.471	26.3866
Chr2.g704	19.8472	18.7911	29.1086	24.9622	29.0509	35.8893	35.1661	41.5634	48.4974
Chr4.g446	65.8285	59.5609	128.362	55.3315	104.279	101.147	84.3505	242.091	246.413
Chr3.g1244	16.1072	17.1799	20.7831	32.641	16.7912	15.9987	30.9099	65.8251	183.923
Chr5.g1460	1.94087	2.18491	2.79278	2.70057	3.23849	3.52572	3.37136	5.45947	10.6956
Chr4.g795	3.71999	3.99861	5.05087	8.49409	2.97941	8.26817	4.7865	8.82988	15.6496
Chr6.g1703	21.2261	11.4224	26.8012	24.4283	17.1403	23.4598	22.1367	34.3519	77.7392
Chr1.g397	23.5997	27.0838	30.9237	18.765	29.4563	45.2997	16.6062	51.0649	88.6823
Chr3.g1895	5.97497	2.95977	9.61506	3.21398	2.34615	14.6302	5.65756	10.083	23.4463
Chr3.g1776	120.302	130.138	121.52	162.575	87.7199	169.418	47.5557	157.499	302.132
Chr5.g758	18.7285	11.6971	17.1664	26.2595	15.0016	37.468	3.85423	23.3845	93.7656
Chr1.g1922	90.012	60.7677	131.722	87.3018	71.3699	140.23	31.7558	92.8754	203.082
Chr6.g758	1.51322	1.31883	2.45658	1.94356	0.897751	1.72478	1.36294	2.33235	4.79624
Chr3.g2473	3.74478	5.50992	4.50585	6.46959	4.34533	6.41505	4.00777	5.32372	10.1746
Chr5.g124	115.291	157.046	74.9001	108.425	167.518	155.581	97.3696	170.79	406.605
Chr4.g2117	15.8153	12.9036	19.896	17.2642	21.849	11.1302	8.96033	43.4155	30.2915
Chr8.g952	6.94642	9.37847	8.45937	7.05416	8.38211	8.21254	7.68603	21.5161	13.8949
Chr4.g1737	4.29763	3.52404	4.58302	4.4317	5.03765	4.00965	1.62325	10.7694	5.17302
Chr1.g2319	16.9463	17.6589	22.6236	19.1279	30.9032	35.3359	16.0214	45.4213	45.8028
Chr3.g452	3.96443	3.29811	4.46791	3.84034	5.23853	5.75108	4.18387	7.73373	6.09815
Chr4.g388	12.5864	11.319	40.9155	21.6823	49.5988	83.6301	6.19726	64.4587	81.0121
Chr4.g665	70.0871	46.1379	75.0663	63.2769	70.7929	77.4835	22.7543	70.5244	57.1398
Chr7.g839	18.4545	10.2154	28.1926	14.9477	27.2234	24.5878	6.73854	32.8262	18.755
Chr7.g879	105.613	127.612	114.49	144.882	132.418	158.246	105.653	99.3324	165.09
Chr2.g308	572.112	554.543	492.591	431.864	548.556	678.259	412.769	667.166	1203.4
Chr7.g1344	13.2802	12.5674	14.3987	12.0844	9.41944	22.9489	8.64531	13.4771	37.1293
Chr3.g721	27.4979	32.4549	21.2372	28.4854	29.513	36.0665	17.5997	29.2388	45.0304
Chr7.g305	24.9826	35.9196	29.4313	31.612	37.5868	43.8871	23.9226	46.7207	52.9535
Chr7.g664	35.9438	50.2606	36.5655	34.5047	55.8818	91.8415	30.2855	72.3597	102.163
Chr1.g2486	104.757	119.181	77.6124	83.2645	246.639	184.165	20.9262	270.65	200.819
Chr8.g1204	78.5319	100.018	72.247	90.6482	117.212	171.795	40.6584	160.863	254.507
Chr5.g262	22.4019	18.3559	8.13037	14.2756	23.9392	33.9092	1.21249	33.8901	85.9831
Chr5.g2076	54.7286	53.1776	53.309	61.1665	72.795	86.776	43.4584	82.4195	116.354
Chr6.g1531	109.071	104.568	104.879	114.304	122.068	135.025	73.415	136.976	180.151
Chr2.g147	5.30834	9.09242	7.25058	12.5276	8.61828	10.9437	7.44448	9.91704	14.731
Chr3.g1239	11.8398	13.4089	8.94986	16.7318	12.3924	18.2884	11.661	19.3691	50.2857
Chr2.g456	1812.53	1398.57	1408.38	2307.43	5309.97	5706.99	769.22	9242.37	8774.63
Chr4.g218	26.3732	28.7211	32.3077	66.945	220.099	281.139	37.3834	284.857	315.099
Chr4.g979	47.9621	46.7486	53.9671	63.4768	84.3671	109.684	49.665	119.975	148.498
Chr3.g2535	4.551	5.09406	8.9685	8.63417	9.68817	16.5916	7.57803	13.2451	27.3838
Chr4.g2626	7.31061	6.47425	7.63366	8.12763	6.89636	12.4263	7.3634	12.4251	21.0083
Chr1.g1200	22.393	31.6391	27.5996	12.6828	48.9644	30.9559	24.238	57.9847	51.1364
Chr1.g3057	23.664	25.937	29.0945	8.35927	13.6856	16.736	12.8045	21.5514	42.6486
Chr5.g1505	30.2494	24.8278	49.9742	34.619	40.1175	64.1871	23.8065	42.4595	56.6972
Chr5.g697	25.3569	29.7612	25.2243	57.8729	30.3885	57.0521	22.019	37.5356	39.1233
Chr2.g197	10.8943	12.3123	10.1566	15.8506	16.9858	23.8884	13.7099	13.3923	17.265
Chr7.g142	2.10991	2.79618	3.8451	10.3492	10.1898	52.7725	3.18151	7.49429	16.7836
Chr2.g1334	1.6748	0.523979	2.12949	1.41568	3.67829	3.59765	0.290091	3.61396	5.19703
Chr1.g609	16.1173	11.1834	12.1929	13.6497	21.8721	26.0734	10.7065	29.0735	28.0291
Chr7.g88	3.14751	1.6141	1.97926	2.18732	5.05804	2.62048	1.77491	3.2778	4.36116
Chr2.g118	32.1385	16.1106	18.9226	19.7572	27.1837	43.8205	11.3358	37.0998	56.3237
Chr5.g1223	10.3737	20.4465	12.6164	11.3491	25.9009	25.0738	3.27719	46.2732	30.6244
Chr1.g2719	445.449	642.728	294.113	580.496	750.578	549.715	376.343	558.313	419.171
Chr1.g683	8.50284	10.5506	1.86104	5.90267	21.6208	9.84563	3.8941	20.5247	8.79311
Chr2.g1207	20.3511	30.6141	7.77611	24.9253	39.5084	33.9207	17.5767	47.223	26.0065
Chr3.g2386	24.2913	29.5423	12.1374	33.4124	65.7146	28.2907	22.0219	81.5374	40.4026
Chr6.g476	3.24654	4.00844	0.359351	11.8145	25.7614	10.9857	5.32607	37.2794	8.65306
Chr1.g2147	11.1752	18.7734	4.76853	19.6578	31.2759	14.7797	18.599	55.8298	17.1502
Chr2.g711	42.1921	49.0575	34.9369	50.1924	73.1644	53.515	52.2164	85.4146	66.0672
Chr8.g12	38.2316	55.6154	35.115	60.1855	70.5152	48.5796	53.1407	84.853	77.2388
Chr1.g1109	12.2607	15.4248	9.3924	17.1785	35.2216	17.8757	13.0552	35.369	26.5112
Chr3.g1898	100.024	106.175	31.1555	118.499	251.66	114.294	124.496	322.126	145.481
Chr7.g1381	2.52938	3.37253	0.961406	5.45879	9.14169	4.02194	3.65368	12.1775	5.10174
Chr4.g512	7.30991	12.0007	2.04526	13.6159	29.6459	20.4284	7.81843	48.3889	16.6639
Chr6.g1428	9.70196	38.2404	2.81542	37.57	113.857	33.812	23.7607	155.015	29.0234
Chr3.g1073	11.8738	13.9149	7.06888	12.716	14.4694	9.93535	10.7399	17.2079	15.425
Chr6.g201	17.6505	17.9469	8.24292	28.1392	27.2367	16.88	11.2154	29.7391	23.2869
Chr4.g1675	52.2675	58.4217	15.566	65.7668	183.893	176.899	26.5229	276.701	158.955
Chr4.g961	32.0982	30.9082	17.8977	39.0728	60.9124	41.4469	26.3258	77.7488	71.9237
Chr6.g1542	52.9793	61.3055	35.3822	67.1805	82.7846	72.9414	38.7205	122.597	91.5677
Chr3.g770	45.2753	32.158	17.5034	35.8256	57.6581	44.5913	22.9752	76.9795	48.8876
Chr5.g643	26.5024	29.6422	1.25488	22.2832	162.571	26.4317	10.7417	226.846	31.9617
Chr3.g577	9.36707	6.88817	3.02404	8.85614	12.5038	6.17246	4.97168	11.5501	10.5432
Chr1.g2171	1.984	5.0433	1.46402	4.53018	15.0074	4.52276	3.191	21.5587	5.00214
Chr4.g252	9.10669	14.1882	5.61442	11.4939	21.8071	6.59207	9.70162	23.5599	11.3567
Chr7.g409	31.2253	46.5026	20.9324	39.9765	46.2431	28.3635	26.3319	52.506	42.2917
Chr3.g1008	1.57091	4.71581	2.78207	0.448369	9.86341	1.71593	0.269504	7.3445	0.678967
Chr6.g1591	20.0119	32.8282	14.6647	17.4324	46.5403	21.502	5.52751	22.6853	12.0554
Chr5.g971	0.785808	1.62874	0.718134	0.905768	3.67131	1.95928	1.68775	3.91304	1.55449
Chr3.g500	0.0687561	0.559287	0.0710307	0.137371	1.64184	0.274291	0.185783	2.59639	0.624064
Chr1.g3225	3.72387	25.5583	5.57824	5.58006	44.075	15.0415	3.85715	99.4398	7.88659
Chr2.g1497	0.924222	22.7418	0.954796	1.10793	126.661	15.4855	1.66487	193.051	14.5404
Chr3.g1134	11.1317	20.7162	14.2583	21.3789	34.1601	25.0309	12.838	40.64	29.4122
Chr4.g199	7.57102	9.59312	5.89619	13.4975	28.2976	17.0765	7.86822	55.6718	11.2768
Chr1.g760	12.8858	16.5783	16.5721	15.4995	38.2238	34.8824	14.6852	36.8848	34.4772
Chr5.g297	21.2571	36.1931	21.013	24.6495	73.5657	39.4079	18.4703	78.5178	49.0967
Chr5.g812	7.94855	19.5795	7.5587	8.67128	18.9564	16.9161	10.8136	20.0941	13.0136
Chr7.g705	1.05133	2.30676	1.37192	1.97151	2.98731	2.46495	1.21272	3.0646	2.04612
Chr1.g168	27.0413	23.9364	17.7022	28.0191	34.4406	62.4491	10.3028	51.1188	67.7164
Chr1.g428	18.4291	13.3684	10.4481	12.4605	23.4503	23.4232	4.85819	32.7351	31.9583
Chr7.g1475	10.0404	8.8161	7.14793	11.312	14.007	12.2792	4.87306	14.425	13.9032
Chr3.g1854	4.04483	3.54892	4.31343	5.14859	6.84105	7.8729	3.20243	6.65167	5.39508
Chr1.g3480	0.66689	0.847613	1.89462	4.82997	10.0396	19.7871	0.600659	8.09462	10.2565
Chr3.g613	4.5625	4.63913	7.39152	7.14747	38.1106	43.1248	6.72445	42.1776	55.7381
Chr4.g1883	24.3679	30.8924	36.3149	35.5302	87.8482	108.898	21.2941	101.696	114.404
Chr4.g2804	37.1464	52.9747	47.3224	49.6127	136.633	162.023	49.2413	156.078	171.479
Chr1.g1111	20.6331	21.506	21.5147	24.2797	34.3075	57.4003	12.7074	34.2365	62.1826
Chr5.g826	13.7118	10.8265	20.5754	12.7794	22.1095	50.8047	6.96846	25.0423	38.5493
Chr2.g145	61.0076	61.1246	91.719	51.2389	111.638	208.147	15.5848	74.6012	218.578
Chr3.g307	148.259	129.431	339.177	44.781	142.162	302.946	34.4853	361.714	752.025
Chr7.g1361	2.95323	4.54178	6.13999	1.4751	5.78731	10.456	0.664984	6.57175	10.8337
Chr6.g1329	15.2591	24.766	20.5822	12.0221	25.826	24.4643	7.46824	28.7642	37.1071
Chr3.g2439	13.0709	17.3833	14.3209	6.28021	17.3271	19.8021	5.27534	22.5932	17.6063
Chr4.g1361	6.49379	13.0476	8.9582	2.56377	14.9778	11.9446	0.700464	13.1315	9.64699
Chr2.g1067	24.2331	69.335	9.78803	19.3847	124.426	194.62	3.07704	163.508	339.298
Chr2.g1524	38.6379	111.948	52.8985	2.81055	434.644	611.508	0.675741	586.658	307.001
Chr3.g241	16.422	18.1414	16.183	9.07717	29.4317	26.0541	5.66921	42.6867	26.9662
Chr1.g2899	23.2372	16.3438	16.4251	14.4865	51.6975	67.2606	11.9597	57.3055	78.7617
Chr2.g1352	7.18097	3.37834	6.08984	1.17775	25.0371	40.5124	0.579207	27.4061	30.157
Chr2.g1533	8.63366	15.9226	10.3448	4.56531	59.5784	39.6317	1.20862	84.5729	50.3399
Chr2.g1592	4.84213	16.0393	7.94181	1.94483	43.6384	34.85	0.674419	59.6214	48.6314
Chr2.g1358	9.68834	31.1119	20.3978	6.43182	160.557	193.372	2.98236	224.077	187.374
Chr2.g1528	0.16282	1.15889	0.728896	0.21687	4.39516	4.7092	0	5.62146	4.76192
Chr1.g3382	6.66638	9.74737	8.13907	13.0989	7.66482	14.1764	2.8781	9.51074	12.4459
Chr2.g1335	1.08291	1.34579	0.932278	0.480798	1.81138	1.38003	0	2.27184	2.60893
Chr6.g1340	11.6941	15.8104	12.4792	9.17875	12.8749	13.329	4.62976	12.8943	14.7094
Chr7.g893	43.7052	44.4392	50.3871	40.9211	55.2965	40.1082	21.4785	47.8716	46.8418
Chr2.g1532	9.14863	8.2079	4.89242	1.82784	26.3719	13.096	0.193884	21.9477	4.45037
Chr8.g1663	30.8185	25.937	19.6298	14.1453	36.2664	37.382	8.29921	24.5449	29.8203
Chr3.g1296	7.00784	6.79301	6.12958	2.21686	14.1149	20.8976	0.378712	5.51946	9.14049
Chr3.g1347	6.59331	8.79219	3.01489	9.06996	21.9949	18.4336	1.07088	6.64719	4.79624
Chr5.g1293	38.9069	33.36	31.5874	31.574	83.4636	118.037	6.96218	44.2015	37.7651
Chr4.g1290	4.42051	4.12633	1.79675	1.95461	1.50475	1.15639	3.52461	1.72011	2.70408
Chr8.g1556	203.289	177.5	18.44	14.4594	6.83993	20.6502	20.286	21.8493	69.6481
Chr5.g481	6.33599	11.588	5.69551	7.76798	7.00535	5.3343	9.52359	5.28239	5.06208
Chr5.g2004	166.928	185.306	113.024	176.42	128.652	92.9182	196.508	105.552	104.353
Chr8.g1294	7.06655	7.82782	2.19603	4.99315	2.32627	1.60436	6.88221	0.867802	1.27468
Chr1.g282	225.241	259.267	208.528	84.1016	70.5533	86.4777	164.822	70.5992	50.8405
Chr1.g1552	25.1115	20.7899	26.4549	13.9805	12.1598	14.9475	26.8193	10.923	14.3141
Chr3.g2611	176.777	284.121	296.748	115.424	171.289	92.7348	678.88	79.9757	90.5918
Chr5.g181	137.433	170.687	182.021	107.956	83.7328	140.304	219.365	80.3403	112.914
Chr3.g1158	76.1344	53.0673	87.5449	66.207	40.4566	37.9267	29.3885	9.87742	7.2599
Chr7.g434	17.0556	13.7671	19.2942	10.7608	9.65631	11.5141	6.91727	9.87338	6.99084
Chr2.g1204	82.761	134.584	116.536	53.4184	28.8378	16.395	12.1684	23.4444	3.23948
Chr5.g2180	13.7083	18.3124	18.2772	8.87867	9.47086	8.19639	4.37192	7.38608	3.69675
Chr1.g129	5.42167	7.00388	5.0042	2.35289	3.04516	2.83657	2.68178	2.92478	2.50979
Chr6.g853	250.649	325.452	188.591	150.124	110.425	116.142	122.368	91.6593	101.895
Chr3.g1464	35.6369	35.5489	31.8166	4.38445	12.0345	7.96887	9.59553	8.09462	5.25855
Chr1.g3115	45.0241	77.5765	46.2754	7.44512	10.1308	7.20304	5.6746	12.2687	2.78949
Chr3.g1480	4.08136	7.00298	4.05827	1.17218	3.12507	3.7652	2.84893	2.532	4.32185
Chr4.g2011	28.4998	50.6066	36.5671	27.5574	21.6528	22.1258	24.921	22.1429	26.3119
Chr7.g478	63.9042	101.114	108.292	31.5874	35.6564	26.6993	88.311	42.2143	32.8935
Chr2.g552	14.4179	20.2985	29.2168	10.5253	9.40362	10.1393	67.9267	49.6587	58.1615
Chr3.g1504	23.0285	33.4218	93.4533	48.6837	63.9613	141.807	489.393	106.689	238.912
Chr1.g2420	550.996	419.218	425.814	635.123	505.791	670.653	2519.32	1558.91	1397.32
Chr4.g1236	23.4386	18.5087	18.302	24.0835	21.4271	24.8334	30.8164	27.5217	39.6624
Chr2.g131	83.7898	61.5747	86.9652	50.0505	41.5675	58.4487	111.549	61.9539	102.732
Chr1.g2477	76.9291	92.6711	66.3672	35.4692	20.7122	27.8102	137.246	63.3628	55.9717
Chr4.g989	214.401	271.846	233.687	23.5469	18.6242	28.303	437.304	94.8744	109.993
Chr5.g804	54.3408	29.1536	103.341	42.6838	12.0569	14.817	83.497	37.4589	55.5699
Chr7.g1178	20.1404	18.885	19.6732	26.5	12.8554	11.0985	19.1637	16.8681	14.5421
Chr3.g1973	14.7109	12.0106	32.4164	8.18039	5.34187	8.88973	3.72042	14.4645	39.0264
Chr1.g33	70.0165	71.0136	87.2355	91.6483	80.4555	123.43	62.1915	89.6828	132.264
Chr8.g1559	50.3844	50.3367	58.3541	60.5298	48.4142	85.4968	45.0233	54.4997	96.8673
Chr1.g3217	54.8674	68.3292	64.2028	60.7207	55.2367	59.5612	71.2376	59.7386	71.23
Chr1.g434	59.2969	55.7007	74.1323	46.7036	54.2698	59.9729	81.5808	48.9074	81.3932
Chr1.g2709	11.0105	5.42042	2.47054	15.6278	0.724162	16.596	1.25646	3.65523	13.1641
Chr4.g1430	26.9971	12.7277	1.6776	21.4943	3.51242	17.1403	2.55957	7.7382	15.3533
Chr5.g2148	46.5746	52.9425	18.6539	50.9168	11.0101	26.1551	3.57105	15.4616	19.1254
Chr5.g943	35.3706	52.4584	16.0712	19.2553	11.7125	23.9893	4.40089	21.2033	29.3123
Chr5.g1332	84.9434	89.3096	157.324	66.5087	44.7574	148.912	27.2639	24.6778	77.9477
Chr5.g149	19.2266	12.6781	32.3997	26.7659	5.92918	37.876	14.4024	7.08581	23.9975
Chr4.g1828	88.7977	106.867	39.3927	74.6955	20.386	40.3027	7.6584	28.5621	62.6778
Chr7.g885	200.766	173.432	170.129	174.742	101.562	206.245	31.5101	94.4929	136.59
Chr6.g1231	52.7538	35.6495	67.6191	161.352	65.0258	144.74	19.9444	46.4941	94.1437
Chr6.g163	97.34	81.7329	107.289	94.368	44.3535	62.5307	22.713	28.7781	50.0194
Chr6.g1166	36.1282	28.5415	18.3585	39.5029	54.8511	38.693	3.6049	32.0127	29.977
Chr7.g367	18.7631	14.1904	9.9322	16.8075	23.2638	22.2701	3.84084	16.3123	10.7124
Chr1.g3091	9.87886	7.72898	7.94101	7.45129	7.09384	8.29089	5.12839	6.29682	6.54617
Chr6.g915	154.639	102.241	89.117	46.7351	102.308	56.2647	9.05662	67.1484	31.276
Chr1.g2242	253.566	351.418	85.6733	112.447	119.458	105.443	34.4139	117.816	96.6614
Chr3.g2361	180.872	168.661	137.119	100.179	104.625	71.9184	24.5532	99.8796	73.5715
Chr1.g1118	14.5815	9.66133	13.8935	11.9015	8.84053	12.7567	5.06903	6.0327	8.25568
Chr6.g1825	225.988	216.47	160.018	171.206	172.698	238.154	54.7736	146.503	116.595
Chr4.g1063	89.974	74.4585	73.5895	81.994	85.126	98.6469	42.9808	56.822	74.9884
Chr3.g2518	82.3775	62.9353	63.7107	66.179	48.7611	71.5328	52.0997	59.7383	73.3928
Chr6.g1628	48.3861	53.8512	60.5041	25.5394	29.7496	38.1037	8.34526	39.6782	52.7772
Chr3.g353	9.29197	14.6234	15.3467	9.45978	17.0208	11.1561	5.65052	12.9627	13.8475
Chr1.g1640	28.9131	29.502	31.9693	12.3097	20.232	17.7628	6.27013	23.7663	28.1595
Chr4.g1009	15.3317	16.4267	10.6508	2.36242	8.27614	7.87066	0.335055	9.68994	5.30584
Chr3.g2311	10.7252	15.6801	8.08539	4.69106	5.05597	8.90418	0.992111	5.37924	7.54219
Chr4.g1921	120.586	177.536	144.727	60.9122	70.8119	94.2796	41.2817	78.0027	108.679
Chr1.g2728	248.271	289.215	238.074	249.063	317.804	653.09	164.603	292.371	230.647
Chr4.g1905	9.18045	12.2684	8.06152	13.429	10.2122	9.80997	5.61091	8.13624	10.3827
Chr4.g65	6.65018	7.47754	5.79201	7.32221	5.82086	9.92447	2.68882	4.47784	10.4517
Chr2.g307	2.10943	1.19159	0.726406	1.24875	0.811138	1.87005	1.51292	1.51728	1.57582
Chr7.g1616	4.27517	0.434698	0.14722	2.27775	1.62749	2.13189	0.898472	1.69128	1.29345
Chr3.g2364	517.396	440.553	92.9188	82.4123	161.122	11.1762	295.623	169.585	151.303
Chr2.g695	44.8962	29.0948	19.3126	22.4702	22.6645	12.0888	17.598	35.069	9.91306
Chr1.g255	53.9284	22.9768	13.8923	67.3064	41.4527	6.36013	26.5963	29.4662	13.2821
Chr4.g2678	47.3045	41.767	13.403	111.62	94.7443	11.9041	60.62	52.8038	8.89717
Chr6.g765	35.6369	32.4212	18.1173	52.7446	36.0256	21.4187	34.0405	41.2826	23.7392
Chr4.g2422	30.0057	8.69563	8.75874	8.54319	10.4098	9.48505	8.03468	9.14739	10.0373
Chr6.g767	22.2562	8.55919	6.52221	13.5693	9.4017	7.44135	9.59215	10.9399	12.2195
Chr1.g1759	76.1824	50.5945	15.9532	90.3878	66.9811	46.8881	78.0951	79.85	64.6016
Chr3.g2103	29.6327	20.1904	3.78717	40.1308	25.8493	20.261	29.5789	31.9713	22.1823
Chr5.g247	40.3311	38.0292	28.1329	54.2359	43.8412	35.9261	49.5209	53.1838	53.015
Chr4.g2122	50.3841	35.076	14.4513	43.3768	39.1012	27.9656	33.9782	44.3216	40.6626
Chr6.g1224	14.7747	8.08925	4.89215	11.4796	8.91529	7.24173	9.61092	14.2377	10.9524
Chr8.g1331	9.51613	5.91309	6.28088	7.52585	8.78215	7.51352	8.21393	8.69857	11.1965
Chr1.g1692	10.6927	13.2219	8.14443	12.8996	8.23204	11.7487	8.48818	12.4654	13.6623
Chr1.g354	13.8041	11.1742	7.1996	13.656	13.6361	10.3812	13.077	15.7129	11.2182
Chr2.g1185	12.7543	12.0909	14.8604	5.84368	13.441	23.2408	3.45492	37.144	14.6035
Chr4.g500	31.4605	31.3165	31.9157	27.653	38.058	29.7748	16.5081	40.9768	27.345
Chr1.g2525	9.77827	19.0204	23.7171	17.8376	27.3664	28.4086	5.36088	26.6043	9.86136
Chr2.g180	131.231	209.006	127.311	101.962	332.376	155.394	7.58491	314.642	8.24592
Chr5.g1528	112.844	183.361	140.152	29.9388	194.411	355.654	64.9075	258.433	924.611
Chr1.g1146	24.1779	27.0919	21.9938	15.3023	22.5077	25.6024	10.3768	29.3075	27.7873
Chr6.g69	48.4346	29.7418	39.093	8.84509	29.8215	37.4249	5.36405	57.2611	66.4393
Chr5.g1559	51.3792	43.5088	27.0473	18.9179	42.2772	68.4778	9.74	66.4317	83.2289
Chr2.g1631	106.957	47.5511	82.0622	30.3999	142.524	192.589	9.2707	177.925	203.094
Chr6.g1558	127.959	119.081	129.208	113.986	115.822	159.821	82.0669	153.113	181.657
Chr7.g62	28.7733	21.7764	21.5406	23.0036	27.1616	21.186	16.8197	25.5961	27.5252
Chr8.g1697	71.6105	88.8183	70.573	46.7382	97.602	59.1958	27.9065	77.9334	65.9446
Chr8.g948	12.7828	14.8543	6.77969	7.23993	12.5012	12.4072	2.21014	7.57309	8.05714
Chr6.g888	73.1136	68.9725	58.9991	102.01	135.286	256.998	2.26825	80.8998	208.916
Chr6.g2186	46.5996	35.9771	26.6656	13.8011	30.7552	27.7297	4.68086	38.9229	17.7762
Chr7.g1604	28.9006	13.2444	34.4824	20.806	28.5263	14.4118	3.42184	19.1774	27.9831
Chr1.g413	7.25795	7.7381	4.95017	6.40577	12.876	12.2986	5.01393	15.0533	15.2078
Chr3.g2071	30.9715	36.1505	23.2575	31.8198	37.3241	34.7555	19.6817	37.979	39.3655
Chr2.g1186	9.11019	11.4084	4.55718	2.58655	13.5405	31.8485	1.12285	16.8648	10.9284
Chr7.g1304	9.05141	12.7892	9.59372	9.51182	11.8383	13.834	5.3997	15.7267	13.0405
Chr7.g617	76.315	85.8944	76.9631	74.5797	135.616	163.801	38.7188	180.581	175.936
Chr1.g351	27.178	26.7265	17.488	14.5059	37.6898	44.4919	7.34367	43.4818	50.9024
Chr1.g761	15.2416	16.251	12.1374	10.785	19.5605	20.0568	8.77062	31.8612	25.0848
Chr1.g1160	44.1391	54.5898	28.353	47.9627	109.54	63.2683	15.9984	113.689	85.2571
Chr1.g3175	291.021	287.957	201.971	212.786	391.649	374.923	131.143	580.768	552.437
Chr8.g1053	12.4708	7.83872	7.37867	10.8724	16.4787	15.7166	5.82039	19.938	17.6075
Chr3.g2539	17.4755	19.7751	10.3371	22.8073	33.3606	21.9266	15.613	40.9024	25.441
Chr5.g1363	21.8996	23.018	12.2017	36.7076	50.2423	40.0013	34.4998	64.3353	47.6456
Chr1.g3487	17.821	13.0446	2.47537	27.477	22.5966	29.8217	9.89148	14.4879	21.8489
Chr1.g1576	6.12737	3.11514	1.99535	8.5828	18.3242	17.8017	3.89919	11.4255	45.0697
Chr5.g881	14.6321	11.8342	8.06705	16.2143	21.2719	25.9597	11.1527	21.5239	26.1566
Chr1.g1173	142.65	109.288	154.277	293.046	605.139	235.387	64.9105	317.435	493.776
Chr1.g3388	50.9456	66.9856	28.1978	104.784	155.044	253.479	13.7723	77.0145	134.752
Chr5.g1290	125.023	121.359	119.236	143.77	174.923	144.163	86.2279	158.335	154.669
Chr6.g182	10.3728	11.7308	6.97081	12.609	14.0111	10.741	7.67429	14.8743	14.8374
Chr7.g384	25.2538	28.2682	21.7205	35.0169	32.7607	27.219	21.7821	36.7933	37.3377
Chr1.g1509	90.0651	100.554	45.5991	89.3773	113.469	64.0064	60.7794	110.73	58.7695
Chr5.g1477	12.133	29.6529	6.87125	15.1871	46.593	14.9436	9.34808	44.3975	6.78145
Chr2.g693	20.0424	19.2892	6.53273	13.5977	12.7967	10.9031	11.4876	30.5283	12.4303
Chr4.g1365	112.569	117.187	65.3015	104.073	184.677	172.49	57.5478	242.959	145.941
Chr5.g634	20.1383	20.4765	8.78413	14.9019	35.4664	23.6552	14.3763	35.8909	25.4244
Chr3.g478	70.2272	87.7374	43.27	79.3568	114.599	81.7395	48.0068	170.991	110.682
Chr8.g377	18.0897	18.6002	15.7484	20.7107	29.438	23.6161	16.8424	51.3154	32.5922
Chr2.g664	407.47	393.603	214.949	680.985	1919.57	1783.02	108.704	1630.25	301.408
Chr7.g592	7.16846	17.6068	5.53015	14.4152	29.5283	18.0591	8.00778	40.5795	10.891
Chr4.g543	7.51414	12.4658	4.08564	11.9016	17.8611	13.6077	7.70293	18.9345	12.1148
Chr5.g380	98.5734	102.838	67.8493	122.439	188.898	173.12	99.8161	178.681	131.764
Chr8.g654	18.294	7.99068	10.2481	7.20711	17.9233	10.7929	8.00651	25.4367	10.7838
Chr2.g1620	9.90134	8.93005	4.04532	2.90587	18.9335	7.7549	0.604611	27.1596	8.85718
Chr6.g827	4.54822	3.3767	4.20146	3.00499	12.3674	4.05608	3.40293	17.2919	4.70822
Chr4.g863	28.6971	28.5306	76.7513	65.6169	89.3823	36.8888	51.9814	55.0434	37.9448
Chr5.g1277	2.25424	2.45295	3.39108	3.31862	3.03843	3.2343	1.24672	2.85884	3.58958
Chr2.g243	17.5725	16.843	17.8285	31.2708	21.5793	20.3524	19.458	18.9594	24.0738
Chr7.g414	5.16284	5.14595	6.31615	8.58458	7.68767	11.6532	4.46655	6.8163	14.0102
Chr4.g2589	178.56	152.905	171.792	97.6821	95.5303	89.7081	47.0992	69.5251	178.178
Chr6.g1383	4.96566	4.5649	4.28665	3.12583	3.88427	3.86696	3.79857	2.27513	3.15564
Chr2.g478	6.3394	7.05976	3.74235	5.65435	5.56313	4.74187	3.33073	4.64124	5.1755
Chr4.g61	526.68	554.748	168.147	287.225	289.035	304.511	41.8685	217.869	291.597
Chr7.g1757	568.988	563.754	166.608	285.149	486.993	172.197	134.054	266.346	86.5306
Chr5.g1220	84.7641	77.4077	92.4381	63.3756	34.9456	50.3977	43.7283	61.4129	86.0176
Chr4.g2482	58.5005	65.7752	57.7968	27.8544	34.9629	43.5252	88.4659	115.017	108.199
Chr6.g1033	9.25964	6.51819	9.61195	7.82702	9.01276	7.99179	7.05696	12.1038	12.6606
Chr3.g1314	16.9455	18.4057	18.6258	21.2593	16.4679	36.4672	12.8869	17.893	21.2799
Chr1.g889	35.0424	31.4087	47.3642	51.1762	32.3787	61.5306	13.5867	18.0125	38.9725
Chr5.g827	112.032	60.3364	124.95	149.492	156.321	371.421	38.4543	98.3668	126.228
Chr7.g347	175.251	182.09	170.706	235.341	246.759	403.315	60.4569	121.922	154.44
Chr2.g1671	131.844	102.073	127.491	160.112	283.12	297.711	99.65	465.839	466.479
Chr4.g778	94.1956	77.8109	50.7832	151.434	112.142	156.088	71.7975	156.243	134.388
Chr1.g2787	33.2556	41.307	28.89	36.9965	56.6946	61.9995	19.9118	65.6444	64.9802
Chr4.g880	137.778	135.555	143.311	382.758	370.935	687.47	120.596	322.106	555.476
Chr3.g1190	4.62896	16.2231	2.84891	2.06613	10.7366	0.884034	0.443537	4.88803	0
Chr3.g1191	6.12205	13.6255	1.75683	2.03858	6.92106	0.271366	0.673939	3.08243	0.274403
Chr3.g1567	35.7499	41.9427	23.3155	23.7771	37.9041	20.4281	20.5837	37.6505	17.8834
Chr8.g402	14.8156	35.6306	7.12047	5.66273	51.0279	3.0837	3.71317	26.6182	4.5474
Chr7.g1380	4.87576	8.52473	4.9142	2.31657	6.54375	3.143	1.28533	6.35116	2.99829
Chr7.g888	9.21887	14.3791	3.32872	5.09646	16.169	2.32089	3.22459	16.8027	3.97163
Chr3.g1686	2.97302	3.50663	2.57995	2.13837	4.81521	0.118604	0.91044	4.29826	0.0599657
Chr4.g831	236.244	319.349	272.657	239.475	420.579	168.11	242.937	374.358	127.311
Chr3.g1685	0.563102	7.38602	0.872595	0.731279	1.16926	0.617761	1.52154	3.463	2.04439
Chr2.g1608	0.822856	1.74941	0.618238	0.298912	3.10659	0.447634	0	6.13387	1.73514
Chr2.g1828	37.668	61.1467	30.3803	33.5363	65.4544	36.6449	25.7727	62.316	50.5842
Chr4.g1006	5.95199	10.4256	8.4741	5.8959	7.06231	4.88857	3.60395	10.7928	8.17157
Chr6.g1506	53.3838	72.0352	41.6748	42.6106	48.5443	37.7149	20.275	68.3787	43.4943
Chr2.g99	6.2267	8.22002	7.29758	10.2975	8.42044	11.794	7.46989	10.8675	14.2742
Chr4.g2702	35.8892	36.4919	27.6602	52.4821	34.3039	48.3559	36.0306	55.3849	60.5789
Chr1.g2574	42.8444	42.0531	44.5176	66.5508	53.4816	71.3817	41.0431	53.7074	85.418
Chr3.g2024	13.1657	8.05301	11.476	17.3649	14.9505	18.2597	9.35684	21.3071	36.3059
Chr4.g2170	7.72028	4.26927	4.92067	8.29865	10.57	12.6977	9.12909	14.4672	18.6907
Chr1.g2104	4.59059	4.28273	6.01362	16.216	15.7231	17.0862	9.67602	15.7267	25.4389
Chr5.g1547	9.63656	7.87715	8.68652	14.5815	18.3424	25.2521	7.61586	19.2652	23.6292
Chr3.g2501	52.7596	34.5498	14.6513	55.4131	23.8202	98.576	37.8851	27.7306	103.292
Chr5.g968	49.9943	63.6189	40.2122	51.6858	56.3402	75.0615	28.8274	51.6032	62.311
Chr1.g438	113.795	69.5348	95.3514	215.685	141.96	252.813	31.0078	157.063	291.501
Chr5.g1636	46.7735	42.621	34.828	60.385	90.6612	97.2947	18.1339	68.3719	86.1631
Chr4.g911	16.3889	25.601	3.61833	7.19577	13.036	13.1816	5.29739	15.1156	33.1896
Chr7.g1758	73.5643	67.827	41.6486	61.0848	71.4681	81.5029	48.1965	76.7357	82.5724
Chr2.g1819	19.1314	13.0457	21.5682	32.232	63.8445	123.871	14.086	78.3058	113.237
Chr4.g1571	20.0198	16.0977	10.7507	17.6538	27.406	32.0222	19.0317	29.9179	31.3247
Chr5.g410	15.0256	15.799	14.1509	17.4536	30.8613	29.0649	10.9735	26.1896	26.3361
Chr3.g2090	9.21887	9.31304	9.67795	16.8094	31.3777	24.5776	7.14784	14.2598	34.2703
Chr1.g286	4.59037	5.61278	8.9442	14.5115	37.1012	49.2584	11.5661	33.164	51.685
Chr2.g1047	21.2941	11.3897	27.7273	43.5969	84.575	201.423	20.5778	98.2405	96.0784
Chr5.g1965	23.9947	32.4789	21.5824	35.161	23.3402	44.3888	14.7941	26.8684	57.6338
Chr8.g1707	10.6003	8.66206	9.40085	10.7828	9.7492	12.2134	8.50126	12.7947	16.4017
Chr4.g155	27.4707	8.64565	15.0907	29.4752	14.5622	37.5447	2.5528	9.40913	48.6655
Chr8.g1540	26.301	14.4038	6.2427	14.2008	7.19944	36.6047	1.96293	7.00067	26.075
Chr1.g1683	127.846	140.029	50.8224	99.5022	59.1153	74.9587	26.6677	128.762	162.161
Chr5.g1651	23.3926	49.6029	17.4873	41.1004	26.7277	31.4196	6.7761	14.8389	28.0963
Chr3.g720	3.42396	2.04536	2.82979	1.45369	10.5313	4.48197	2.46714	10.7131	6.56081
Chr8.g325	43.4864	35.1875	38.5842	25.5692	39.3639	39.7237	25.5629	56.1236	45.6997
Chr7.g1347	55.8497	53.039	57.8517	37.1782	64.347	49.0923	30.3345	120.515	73.0558
Chr2.g108	5.72502	2.03224	3.46466	1.45516	4.2205	2.60149	1.312	10.8917	4.64627
Chr3.g2597	60.3875	55.7909	61.4172	30.3707	64.6417	56.1768	31.5089	94.0232	52.1856
Chr4.g2299	88.3477	38.6511	122.179	84.4867	59.4348	82.9425	125.688	102.434	94.8764
Chr8.g921	173.772	167.259	209.196	123.75	182.667	188.305	266.337	149.311	252.123
Chr8.g1287	7.16029	4.62618	6.62662	9.38821	7.97607	10.935	3.49331	10.8638	21.513
Chr5.g269	24.9879	11.5128	10.2183	8.9708	13.5121	14.2778	5.27492	16.1479	26.2503
Chr8.g1203	54.572	44.3909	39.1098	34.1425	52.3845	51.1299	31.7384	65.3388	71.3264
Chr1.g66	5.64244	9.20344	8.86509	5.40177	6.46836	6.09635	4.12918	7.99017	7.35009
Chr2.g1707	22.7787	32.2593	48.9133	20.1798	38.7965	25.1078	9.06988	60.1158	41.0504
Chr1.g2740	122.293	126.849	143.455	65.9589	36.8727	51.6173	28.7375	58.5832	107.451
Chr1.g468	86.2696	76.997	84.5217	84.8598	14.669	75.0027	13.9168	55.081	504.047
Chr8.g1123	96.2367	79.7477	104.725	69.4144	80.5688	134.389	52.3656	97.577	146.417
Chr8.g665	3.3272	7.11857	6.58809	6.7168	5.68535	4.49357	1.62325	2.46798	1.11849
Chr5.g1736	3.57025	2.8182	3.10599	3.75429	4.29201	4.68518	3.72342	3.2945	2.9847
Chr8.g304	198.448	169.953	245.032	600.777	592.516	417.656	75.1562	881.161	34.1841
Chr1.g1687	87.2538	70.8263	15.7476	39.9004	22.437	47.6866	9.97562	11.5333	18.2529
Chr7.g779	219.443	158.227	259.312	93.9004	80.6603	90.9586	42.3835	52.7814	69.7755
Chr5.g1382	61.5903	50.4758	43.0553	79.3835	68.2766	34.2832	17.4663	63.791	27.5423
Chr4.g1825	12.8249	13.8059	6.73396	24.2129	8.40441	14.3631	1.12333	14.6241	8.3536
Chr7.g1076	27.723	12.9035	3.91546	16.7613	15.6514	13.4635	3.64381	17.919	14.4732
Chr1.g2360	31.3333	27.5708	22.4099	44.9451	39.6212	37.2594	64.5839	105.536	41.9302
Chr2.g1735	51.8098	43.8605	32.4708	74.8629	68.4605	64.5548	59.1391	77.1815	72.2378
Chr5.g1368	37.2817	38.1573	24.0719	51.0462	54.3254	39.0577	54.6398	67.1283	44.8544
Chr7.g1364	19.6249	27.7896	12.1958	45.2007	51.5091	51.7518	57.7799	70.3606	70.4
Chr7.g1477	34.7772	32.2198	21.1146	34.1083	43.5089	50.091	37.5309	38.2056	53.7675
Chr4.g398	2.51146	1.35193	1.67882	5.11613	5.47056	4.71485	3.85877	3.55976	4.271
Chr5.g26	29.3456	29.9945	21.7859	45.3223	36.5226	46.0134	31.1589	38.186	40.368
Chr1.g3426	12.1101	21.2211	5.05753	15.4438	23.006	12.0778	9.74706	28.3557	19.7487
Chr4.g1118	12.1414	13.7084	7.83449	17.2178	14.6336	6.22643	16.8692	21.2818	15.9141
Chr5.g604	222.331	244.332	134.12	283.379	230.727	108.196	238.781	272.004	189.386
Chr8.g1621	14.697	6.69895	3.60673	18.6195	4.79395	4.99825	2.8402	11.7256	7.09859
Chr3.g115	36.4037	14.595	4.55583	32.1336	16.0697	19.5763	2.57011	21.5509	8.11001
Chr3.g336	16.3983	21.1818	10.1645	45.4434	14.8182	21.3216	10.9406	14.0885	12.0664
Chr3.g1135	52.5765	62.6338	31.9911	53.8577	52.9673	35.6612	66.1164	65.6195	44.935
Chr5.g1178	141.88	191.782	131.954	196.232	173.4	117.546	133.323	200.487	149.094
Chr3.g271	8.05287	10.2233	5.04927	11.7646	10.2938	7.70644	9.39133	11.6515	12.2524
Chr8.g77	16.464	24.0689	8.97879	18.5647	17.4601	8.6681	9.92835	19.6693	21.8059
Chr4.g1499	47.1127	39.4348	26.8902	56.6851	26.4837	34.0072	39.6205	28.645	46.988
Chr5.g783	183.928	219.241	120.715	199.611	107.763	101.976	110.351	121.809	198.007
Chr4.g2479	26.694	19.821	10.5228	28.7279	17.0024	16.4203	22.4216	32.685	21.5632
Chr1.g1456	21.5274	26.3867	5.02675	32.4052	20.5134	13.5291	18.0614	18.4539	8.32726
Chr4.g814	15.5128	27.7189	10.9969	73.7235	42.5221	17.2193	25.8983	37.2559	21.8632
Chr2.g1972	4.73122	7.45783	1.55166	3.97614	6.60142	11.5094	1.3979	2.97094	4.94814
Chr1.g27	1.81503	4.88812	0.709487	1.96018	1.37511	3.03329	1.10458	0.846822	1.38521
Chr3.g2418	19.4234	17.8746	11.4617	13.1403	14.8691	15.5402	10.4357	14.9877	13.9475
Chr1.g822	10.1053	8.37963	0.760165	4.4594	4.17627	2.4462	0.176732	4.65752	2.622
Chr8.g789	13.8306	8.09846	1.50108	5.10721	10.1688	2.03954	0.0484709	6.27077	1.30255
Chr1.g3081	14.9637	16.7467	7.98871	11.7379	15.64	9.11452	4.16086	11.3771	7.19093
Chr5.g1092	11.3015	11.4216	8.88654	8.68454	11.0923	8.35088	5.1926	10.0954	9.0673
Chr7.g471	16.6182	22.9469	11.3746	17.4209	13.7743	22.9169	6.96032	12.4696	11.3109
Chr4.g2340	28.1009	25.3043	17.4254	15.1582	13.3495	21.752	2.42827	17.3409	18.2308
Chr7.g1754	922.182	933.895	584.089	330.786	459.609	1081.06	41.7334	256.579	232.179
Chr4.g796	25.5085	25.7359	17.1597	18.1734	23.8148	25.6377	10.2409	23.4681	30.4117
Chr3.g125	42.0237	41.7319	31.6735	34.1397	36.2453	35.1438	17.7469	34.4021	42.958
Chr3.g1918	69.4914	84.7274	48.712	63.7829	77.6051	59.9009	34.1147	59.6304	58.7784
Chr7.g351	4.60998	7.73421	1.26999	2.76314	6.93999	4.13792	2.00687	7.95809	5.03658
Chr7.g627	67.3078	86.9978	46.5763	67.2386	101.007	84.3315	41.3883	78.2818	80.6734
Chr3.g221	13.8923	20.0313	10.9464	12.7019	17.6829	15.1078	12.3006	16.9364	24.8546
Chr8.g1684	35.3128	49.4037	32.4923	39.4369	44.2745	48.5447	28.9144	62.86	71.8383
Chr3.g1982	17.4916	40.3875	8.65864	32.7629	63.5608	31.0738	6.40024	73.5223	18.7427
Chr2.g572	41.2742	43.9487	31.2019	36.3653	45.6107	30.1223	21.7786	58.8659	49.3961
Chr7.g51	51.8867	65.0389	31.2435	23.6483	53.2683	31.6079	18.7979	59.6304	50.3787
Chr1.g3422	6.33617	8.7197	3.38574	4.9655	6.40825	5.17527	3.64061	6.83623	6.66544
Chr6.g1044	37.6015	43.9968	28.4996	50.0208	44.728	32.79	31.6547	40.9768	48.7828
Chr7.g1181	11.6949	7.66907	3.32688	6.51872	8.44661	6.50804	3.96914	13.4408	18.3752
Chr1.g373	9.54581	12.2944	0.32872	1.74826	2.36756	1.79829	0.573186	6.69447	9.89435
Chr1.g880	91.6843	117.673	51.7327	70.9117	82.8157	55.2602	59.4154	105.575	96.1536
Chr1.g868	1.984	2.5937	1.22978	0.792782	1.82443	1.6395	1.22534	3.05797	2.00086
Chr3.g1766	24.9932	15.4574	3.19423	3.08876	9.36291	3.34067	3.01695	9.4519	4.67733
Chr5.g739	3.40597	4.49476	0.673782	0.361964	0.902852	0.722742	0.391623	1.40736	2.1925
Chr1.g2767	53.3684	96.9376	38.3508	113.46	118.955	76.819	173.662	96.0185	53.2471
Chr1.g501	1.54597	3.57258	0	30.9578	5.76366	1.19143	33.9881	3.33596	0.425212
Chr3.g1551	0.797142	1.04211	0.941156	2.844	1.30054	0.340721	4.00015	1.96584	0.918761
Chr2.g203	39.6894	35.03	31.1477	61.4297	57.0791	42.2168	89.5611	52.7921	34.6583
Chr6.g638	39.9797	49.4631	37.9238	80.9389	95.494	60.992	147.792	45.3403	44.1123
Chr1.g1150	2.29674	2.58376	4.74545	29.4852	4.51541	6.28703	57.306	4.16516	2.51339
Chr1.g502	1.46424	0.156719	0.71653	4.61914	1.36019	1.46033	10.0647	0.415736	0.699479
Chr7.g145	7.58798	11.6552	7.33864	44.3521	19.1085	17.2287	167.661	3.65795	7.32683
Chr4.g642	20.12	13.0789	14.1414	71.9755	21.3403	29.4711	66.9295	58.091	35.2792
Chr8.g1609	49.1089	18.789	44.1973	465.001	108.333	62.0989	374.659	233.609	225.147
Chr5.g1563	26.1294	19.4659	20.9002	313.179	35.5085	53.1	322.632	44.4925	47.9023
Chr8.g647	53.8988	35.9211	99.1246	814.153	338.193	383.737	1933.57	196.222	187.289
Chr1.g2966	0.821795	1.03614	1.39233	7.22436	1.84293	2.16376	13.7081	7.09322	4.47541
Chr4.g2270	7.52075	7.56823	8.49043	30.2844	13.0406	9.20189	53.7019	16.0613	22.9886
Chr1.g2017	349.721	374.307	451.688	624.703	586.939	622.48	1340.72	532.855	621.987
Chr2.g670	16.3385	13.5838	28.8049	60.7762	23.6806	55.5699	269.665	22.4995	33.9874
Chr1.g2520	75.1467	55.7878	102.917	149.508	81.9562	89.844	270.89	67.2546	74.1051
Chr1.g2723	13.2421	10.6299	13.5842	21.1192	17.1251	17.9335	26.5324	12.3823	14.1981
Chr6.g265	19.4865	16.3478	21.3636	31.4414	20.9392	24.8739	40.3729	23.7214	22.8606
Chr1.g2261	6.67146	18.8874	7.0273	103.759	56.7022	44.2926	139.795	47.916	42.1499
Chr4.g862	0.752262	2.64237	0.847798	27.8734	6.53216	9.41231	19.2179	12.691	3.5174
Chr3.g788	41.6759	33.9738	29.1361	123.105	65.4631	91.0126	128.791	60.8579	57.9725
Chr8.g290	6.86631	6.3305	8.4901	38.3123	17.3233	30.0177	23.0713	10.8628	10.7637
Chr3.g2401	10.9854	12.4005	10.2428	51.2901	30.3016	23.63	34.379	23.3031	9.15408
Chr6.g28	24.1994	34.9322	28.0327	94.003	51.2786	53.888	82.2891	41.3468	28.6859
Chr4.g1526	27.7051	23.7395	28.402	96.6557	32.4793	27.2779	118.833	51.7943	24.2604
Chr5.g490	0.330743	0.840744	1.70842	28.2494	1.41647	3.25738	29.0821	1.38278	0.416942
Chr5.g2179	63.5542	64.2905	59.6012	380.391	121.712	82.3299	182.14	84.4975	55.2273
Chr1.g561	0.495311	0.881353	0.255848	141.761	5.6567	3.21094	26.9903	0.400802	0.37464
Chr2.g1171	3.99922	2.63766	2.40075	56.8492	11.1097	10.4565	61.1374	8.86292	5.72279
Chr3.g190	3.25924	9.09653	1.88968	4.58482	7.25107	2.08964	15.9658	4.77234	1.60993
Chr4.g1886	1.45582	3.02491	0.0653905	0.758777	3.68011	0.568151	4.67486	1.29755	0.446841
Chr6.g1932	99.3812	119.414	155.057	289.071	254.773	132.901	164.227	255.622	46.3055
Chr8.g198	8.51945	12.9178	15.0806	18.614	24.0008	8.04954	39.0399	21.3401	2.86395
Chr2.g841	11.3096	7.72233	11.5985	107.207	18.5128	1.15265	63.6465	4.45335	1.08229
Chr3.g641	2.62433	3.84251	0.867568	27.0553	21.1433	4.18774	9.54937	1.24584	0.105865
Chr6.g812	2.44231	3.86295	3.13986	14.9098	13.3545	3.89727	7.23475	3.80619	0.602081
Chr2.g1826	1.54078	2.52407	1.94548	14.1093	11.9976	2.0489	25.4423	17.178	2.5898
Chr5.g1315	1.19839	5.57035	6.36702	103.468	53.5005	4.95151	108.862	64.833	12.949
Chr7.g189	4.52571	4.85272	3.65533	19.646	13.2418	4.34951	20.0107	16.513	10.2071
Chr4.g548	1.70057	1.65053	1.59711	21.853	12.4393	2.46696	23.3233	21.517	4.75528
Chr5.g1956	34.9064	31.8792	21.9467	79.0503	57.9689	30.7964	96.7377	64.4161	39.8224
Chr7.g746	45.4607	37.8782	20.2209	70.0132	67.1269	30.6042	93.8344	82.4289	40.753
Chr4.g2404	2.14452	1.34849	1.37009	8.65383	5.62485	1.82924	6.88748	9.40731	5.29304
Chr2.g603	27.28	32.181	16.7142	95.8535	74.7305	29.0917	71.4784	58.2925	40.2553
Chr6.g1809	2.28814	1.63722	1.31324	5.84145	3.78338	2.28204	7.25131	6.58327	2.39305
Chr1.g232	10.4562	5.60799	10.9208	54.2933	41.0377	26.8157	80.1028	51.0763	24.3347
Chr3.g135	2.51936	4.72309	3.66005	38.6953	32.7776	35.0985	118.28	28.0314	8.7339
Chr5.g1170	41.5844	45.4116	38.6521	279.702	147.884	124.277	200.25	164.479	93.2433
Chr3.g328	5.13145	6.04944	5.30121	25.5566	14.1298	11.0514	17.9515	17.8931	7.87509
Chr7.g283	0	1.06957	0.407511	89.7134	22.9343	11.8023	9.8296	13.7609	1.59126
Chr4.g492	1.04383	1.92371	1.21315	38.0605	15.3754	4.61963	21.6825	76.371	4.73714
Chr5.g1204	4.9239	7.5099	2.11949	133.492	42.6011	11.7995	147.399	76.3672	17.7939
Chr1.g2994	267.954	206.795	147.431	797.067	387.473	334.623	467.163	384.808	379.622
Chr4.g2728	43.7289	41.9694	38.7322	269.769	109.1	90.2999	163.698	83.4346	56.7865
Chr1.g2573	7.43075	3.60862	11.4576	66.9187	70.815	37.3865	117.673	82.6848	10.7375
Chr6.g1600	30.6102	41.6226	46.6814	98.2888	104.8	84.196	128.661	92.7875	34.9129
Chr8.g165	0.788924	0.534783	1.49421	2.23298	12.8323	5.77002	3.43444	9.22119	2.25428
Chr8.g818	2.41215	1.90082	2.80344	5.72297	7.82614	6.61574	7.2782	15.7453	4.01388
Chr3.g2192	192.025	230.116	272.337	2804.14	2330.56	2778.19	902.813	1256.52	406.122
Chr7.g1624	10.6231	9.80137	8.60348	48.7373	31.1132	20.9933	15.8877	18.3242	10.3166
Chr3.g417	8.88934	3.92984	6.98737	27.6058	19.8627	18.6949	17.5795	22.5178	2.33866
Chr1.g2395	2.03255	2.17002	1.15489	8.02032	11.3954	2.93934	3.66139	7.56573	2.3573
Chr3.g454	50.3104	60.0645	16.1326	97.1997	155.894	80.6204	93.0464	79.1344	21.0933
Chr4.g2025	33.9495	40.7446	20.1236	118.516	77.7175	48.7533	56.7279	71.7566	40.1315
Chr3.g2481	40.793	105.533	44.383	1480.65	405.296	160.78	318.397	71.4227	18.4347
Chr8.g1627	12.8371	12.9685	22.5878	148.343	51.5056	45.5947	57.1396	14.297	5.59609
Chr2.g819	0.371033	0.943162	4.31221	138.716	31.2026	22.4802	11.1116	15.0118	0.654826
Chr2.g820	1.1131	2.16927	1.0541	143.998	25.8095	4.81057	11.1952	22.4177	0.374186
Chr7.g1925	0	0.0902155	0.458302	0.487487	1.93446	0.353955	0.0399569	0.382911	0.447397
Chr2.g821	0.199285	2.83685	1.02939	9.55585	16.3454	1.78879	0	8.38552	0.301468
Chr3.g1785	0	0	0	0.904696	1.33202	0.301071	0.271896	0.407126	0
Chr4.g2499	2.4	1.11557	0.991756	3.28804	4.91229	1.29938	3.45863	18.6437	3.73432
Chr1.g2318	12.9645	8.12311	9.33917	28.6326	28.3026	11.1128	30.6126	52.2459	14.6295
Chr8.g601	12.3598	9.15815	4.55054	92.5374	32.0125	11.6056	42.9305	101.646	18.9625
Chr1.g2889	175.408	212.487	166.407	444.863	445.676	366.291	375.819	506.629	360.188
Chr3.g2093	21.2059	18.6871	12.9539	68.0346	40.7784	28.1991	52.317	60.2162	35.3955
Chr3.g2637	27.6958	38.5857	15.9865	201.946	140.281	137.101	124.578	198.611	26.0562
Chr8.g1359	0.850284	0.247019	0.376463	10.5569	16.3946	2.42291	10.6124	22.5416	2.08252
Chr1.g1257	24.8563	15.6211	16.8446	25.4823	39.2741	52.977	26.304	45.2701	32.9605
Chr6.g548	1.76664	1.84012	3.87273	8.0493	13.1076	15.8574	15.4462	22.8728	7.56115
Chr3.g1242	11.8095	8.80576	16.7549	173.657	271.703	196.771	364.625	191.972	130.85
Chr7.g462	12.2129	10.3484	11.5431	40.1486	45.5933	35.8068	26.0178	38.0818	33.8054
Chr3.g2455	1.60074	1.73263	2.08045	2.8371	23.2134	6.64338	13.441	25.5161	4.73887
Chr8.g1358	2.22977	1.36033	1.47426	5.25683	6.94501	6.40461	11.0859	15.3005	1.97887
Chr6.g339	48.9262	46.1034	77.5143	75.2533	120.82	130.062	225.501	175.958	156.4
Chr1.g521	7.55113	4.31646	25.1881	38.5799	17.5128	15.3617	271.98	32.6288	59.4827
Chr3.g772	6.54598	10.3008	27.2111	71.8797	45.2541	39.5339	292.361	102.183	102.43
Chr4.g1802	0.438542	0.743179	3.92643	5.47613	3.11126	8.67456	5.06903	4.88924	9.43507
Chr6.g1124	47.9639	39.0556	61.1497	109.898	76.8946	100.583	111.771	93.1913	149.386
Chr4.g816	8.265	5.38086	11.2412	18.592	8.45748	18.9766	31.9725	15.1401	24.6459
Chr6.g2007	3.09917	2.35476	5.62935	7.45076	5.65739	7.20079	11.3496	7.1652	6.45708
Chr1.g1407	32.8009	32.8373	35.7925	77.7849	48.6409	67.4456	91.1502	51.7036	67.9004
Chr3.g1267	10.9273	10.5092	15.4951	26.2123	20.6666	27.4188	34.5412	18.3228	27.1291
Chr1.g190	0.219901	2.57134	3.29405	6.80992	3.31046	6.36013	23.1733	15.0658	11.6429
Chr3.g420	32.2952	29.0779	30.8009	60.0821	43.2971	71.887	192.022	79.0807	139.766
Chr1.g2836	21.6626	29.7676	56.3535	98.3224	129.811	124.933	535.57	242.53	124.59
Chr6.g2009	1.26863	1.93491	1.77867	4.02828	2.72833	2.57568	6.03966	4.05737	4.47794
Chr8.g664	1.09322	1.18569	2.63524	19.3665	5.90207	4.79736	28.6862	22.0174	15.8762
Chr4.g2568	2.33921	4.64373	2.07137	6.00892	2.08168	2.88844	5.31741	7.45129	17.0753
Chr5.g492	19.6156	16.6348	13.7509	36.8443	18.2262	13.8094	37.5621	26.9437	54.3598
Chr5.g433	1.41543	0.719602	0.635763	12.695	2.07652	0.85927	2.52201	10.3248	7.29246
Chr5.g90	2.10547	0.329358	1.58951	63.7461	2.43818	0.807636	16.8485	34.5987	29.727
Chr6.g299	0.0780077	0.0793179	0.322353	12.936	0.323959	0.933597	10.0473	9.51056	21.7918
Chr1.g628	0.389443	2.07892	0.301745	8.55893	5.86279	8.1565	4.82304	4.09674	26.4126
Chr7.g1713	7.26607	10.139	3.83307	17.2971	14.6864	10.5617	9.19008	11.2589	23.2307
Chr3.g2441	4.66546	4.86703	1.37708	22.5769	11.1345	9.18518	6.49418	9.60972	10.2046
Chr6.g1621	24.0408	22.2831	17.3068	79.4299	92.5352	45.2276	57.1645	44.559	53.3902
Chr1.g292	188.787	245.912	142.203	1036.24	958.284	723.135	289.466	475.788	439.272
Chr5.g1392	3.67323	2.83577	2.9866	9.61531	7.13293	6.8859	5.72849	4.69704	6.99728
Chr1.g904	99.1464	89.5559	83.0349	379.349	247.514	220.805	128.603	166.688	166.648
Chr8.g1092	3.06748	3.61147	4.83683	23.0631	19.2761	20.9321	4.65321	6.44496	12.3742
Chr8.g1093	4.07611	6.68478	3.12425	33.3634	26.0741	30.5549	8.05317	12.3422	15.5147
Chr8.g822	31.4414	20.7618	27.628	114.715	109.843	138.106	38.0027	106.155	110.221
Chr4.g1835	5.92681	6.32176	9.7846	20.3742	26.725	33.148	8.26898	23.2587	28.0693
Chr5.g1837	13.8119	16.7958	22.3031	35.8616	39.0472	60.8091	20.0613	38.2955	46.933
Chr3.g2622	29.3559	39.8164	39.6375	57.0192	82.1322	87.097	45.0485	77.0494	52.6199
Chr3.g633	6.24145	7.76532	18.5027	44.9232	28.1339	34.9904	12.0114	48.4767	22.5976
Chr4.g1744	18.4777	11.5308	27.5129	54.9117	35.2211	84.5893	36.8615	53.1104	121.624
Chr7.g53	1.91731	0.67809	4.5643	6.74531	15.4055	35.916	5.1056	21.4957	17.8228
Chr1.g2036	5.81594	6.74361	4.4799	25.6352	10.9642	37.2449	13.7392	12.2747	27.2688
Chr2.g570	3.88823	5.43069	2.95747	45.6718	64.4125	74.3187	6.00357	56.0115	77.0035
Chr3.g419	125.499	111.29	80.7775	267.45	242.911	240.892	155.304	253.412	531.147
Chr7.g26	33.5639	28.2771	66.5744	149.637	405.519	509.289	108.657	139.264	871.082
Chr7.g77	15.2636	14.6049	37.5798	45.7782	106.546	135.867	31.0804	63.6323	262.14
Chr7.g1058	5.96815	8.37868	7.1358	17.6439	13.3991	17.8265	12.8246	18.5657	28.5361
Chr8.g1305	10.6051	8.65927	12.8234	17.657	17.7253	22.7963	19.5018	22.3208	28.6422
Chr6.g1871	6.99427	8.99427	0.212519	32.0583	17.0862	8.00146	7.78193	8.65602	6.63879
Chr7.g813	22.062	16.8523	3.62855	24.0788	27.3269	19.3541	9.54994	21.8137	10.5381
Chr1.g3329	0.0480387	0.586146	0.347395	3.1193	12.1196	4.21613	0.0432678	3.16163	0.339128
Chr6.g1071	3.04954	1.09439	1.18604	14.4435	13.037	5.43876	1.3895	3.36764	2.786
Chr4.g820	10.0361	5.42125	1.18802	9.29476	8.90025	19.0804	1.88321	11.2794	11.5975
Chr8.g1619	13.5514	5.10157	6.34589	25.2481	15.0431	31.7071	7.39092	10.8266	12.9572
Chr4.g2662	6.9073	4.18934	2.81676	11.0766	5.47287	17.5244	3.2198	7.38706	4.82731
Chr4.g1587	2.83428	1.44094	3.05004	7.31436	1.96175	4.82899	3.72283	3.3128	3.09656
Chr5.g820	1.76938	0.149925	2.74187	78.8036	1.32673	19.5093	9.82755	1.64388	3.51926
Chr8.g155	1.17101	3.75064	3.56876	7.89619	7.23387	8.48666	2.91804	6.96992	8.93595
Chr3.g1988	11.7164	9.99018	9.38774	16.681	9.57818	22.9563	9.51415	14.1341	13.8628
Chr1.g2690	3.03673	5.22108	4.22094	5.62596	3.8407	4.84581	3.08325	3.57425	4.28755
Chr4.g1747	0.223759	1.13759	1.15581	3.57646	1.39388	11.1581	0.806148	0.482837	0.451321
Chr1.g3072	5.10171	5.37717	7.64862	21.3803	8.07429	29.5979	8.79782	11.9485	18.5724
Chr3.g2442	57.0421	40.258	48.9863	117.093	67.4277	109.566	39.4666	58.6736	135.492
Chr2.g1165	23.7548	14.9948	20.5878	34.0029	25.0767	35.3782	19.7443	30.4459	48.2349
Chr5.g2146	211.369	106.073	90.1433	501.737	602.823	1040.96	83.503	307.484	377.364
Chr4.g449	11.3547	12.512	10.3664	25.0075	19.2459	20.3314	17.8855	13.0486	11.6643
Chr4.g977	17.076	2.3579	4.35576	191.854	196.329	125.941	40.6338	11.1452	18.7093
Chr1.g2652	4.32734	6.60003	2.47054	28.2125	24.7102	30.4378	14.1544	7.86335	12.9775
Chr7.g603	65.7756	63.175	56.3753	129.778	133.27	137.833	83.5313	83.4498	83.5153
Chr3.g1199	1.18644	0	0.408564	13.0374	1.8477	3.94427	3.20584	2.34681	2.39305
Chr4.g1376	34.5648	37.1405	33.0574	76.5976	58.3737	67.5152	47.8537	43.1553	74.5881
Chr6.g1269	95.5319	84.5918	90.4248	259.153	137.438	147.821	156.772	150.2	211.519
Chr3.g619	20.4568	28.8866	24.053	41.9958	30.9236	34.8934	30.6111	35.5084	32.9889
Chr7.g804	11.677	11.6541	12.8201	56.6895	18.9233	30.8123	23.1304	40.8642	33.7645
Chr2.g559	8.33279	3.45826	2.10819	31.683	4.50222	9.32819	37.0667	22.3843	33.1856
Chr3.g389	95.7563	39.269	81.1916	199.651	70.3756	88.7644	223.096	151.841	262.061
Chr1.g451	7.09803	5.30016	6.45442	18.9824	20.5344	16.776	15.0837	25.8066	20.5802
Chr2.g217	1.95448	0.61148	0.931911	35.8955	29.9697	32.4379	15.4823	20.9792	14.6063
Chr1.g284	1.74839	1.32192	1.08837	2.44075	2.14103	3.01799	2.50345	2.27332	3.88818
Chr2.g607	5.5863	3.96924	4.86719	15.128	10.831	29.2667	20.2473	23.0195	43.1018
Chr2.g987	5.79277	3.92671	1.67983	5.17767	3.90397	5.98004	3.20371	16.9955	6.25197
Chr4.g2243	7.20241	3.96683	4.65042	12.3914	11.1127	11.2736	4.05445	20.2905	24.0103
Chr5.g562	3.07623	2.70616	2.96375	3.591	4.2704	3.75748	2.52167	6.07864	4.63613
Chr4.g1625	0.569669	0	0.196172	1.77048	0.722879	1.45194	3.59166	7.30725	1.08519
Chr1.g2749	8.03117	6.53285	5.92632	21.2416	14.2543	17.7359	20.9085	17.165	15.8903
Chr3.g2302	1.64894	1.49881	0.645259	9.30939	11.1797	5.33229	13.7266	11.9683	5.76993
Chr5.g1761	0.62984	0.320209	0.976014	6.13462	5.39482	6.75273	14.1822	20.5563	7.14592
Chr6.g302	2.47656	1.17514	1.79094	28.2037	12.599	17.619	29.2952	79.8931	36.9645
Chr7.g894	0.197358	0.150505	0.254859	0.295732	0.461031	1.37782	0.577713	0.106467	1.09469
Chr4.g2227	11.4645	10.8411	24.5758	13.2279	17.021	42.2484	33.1463	17.2552	88.3332
Chr5.g1248	2.90914	3.47175	8.44668	6.45469	4.75307	15.2857	12.1909	5.31932	13.3568
Chr1.g2163	43.094	40.5756	39.4287	49.1306	49.2556	92.8001	40.9028	64.8428	102.511
Chr2.g1260	0.294896	0.149925	1.52326	1.76756	1.53085	5.44104	2.7889	1.43177	2.08182
Chr3.g1557	20.758	17.7463	34.034	33.6325	23.6959	45.1132	43.3459	32.7586	52.2838
Chr5.g1607	62.9369	39.6326	66.8661	126.399	78.1515	131.601	88.7337	70.2832	82.1046
Chr7.g1764	45.182	32.9123	62.2763	83.4574	94.0641	153.115	87.6751	51.3001	72.2058
Chr1.g7	1.51643	1.10136	0.839248	2.43461	3.26126	4.05104	0.975593	1.92827	3.98715
Chr8.g104	2.26098	0.648424	0.718701	4.34357	2.58818	9.42456	0.365515	1.68883	4.03419
Chr1.g1285	1.25042	1.1019	4.5643	6.49548	15.9248	35.5835	3.0033	9.89343	16.4776
Chr8.g1542	5.88971	3.88228	11.4977	33.1107	33.695	155.195	11.4144	11.9641	50.5084
Chr7.g1744	40.9418	52.4661	64.7378	69.6981	161.079	142.188	79.4166	181.53	232.82
Chr1.g1402	1.64388	2.47842	2.9866	2.71811	4.35509	8.31057	1.68485	10.8864	8.4036
Chr7.g1428	5.62357	2.05849	12.3164	14.9208	30.3137	52.1822	5.22716	34.0745	46.4144
Chr2.g55	0.367558	0.523224	2.73396	0.954667	4.35034	9.31109	1.65527	4.60017	5.41195
Chr2.g782	6.0928	5.86473	9.4835	4.86922	9.91029	11.7075	5.70722	8.45811	15.1157
Chr7.g1255	8.81416	5.51976	6.75393	5.30638	7.2724	26.4884	3.31222	27.0809	23.2528
Chr4.g2180	0.261626	0.26602	0.270281	0	2.58046	3.91393	0.353465	7.33912	10.8178
Chr8.g341	2.92903	4.78778	3.21744	0.925955	10.3933	8.28296	0.63449	17.4411	15.2557
Chr2.g1039	5.25293	5.58393	4.89225	4.41269	9.04824	7.69963	4.26529	6.95557	6.30089
Chr8.g1261	4.67058	5.84495	2.41254	2.99088	6.71417	11.8245	1.18651	5.03919	9.11859
Chr8.g404	9.63741	12.4046	9.79819	15.8166	15.0087	11.8621	9.43809	17.4538	23.6812
Chr8.g920	6.50129	8.44672	5.59697	9.38109	13.0778	12.7878	6.75024	12.129	12.6122
Chr4.g146	0.140157	0.712554	1.01355	0.420038	2.47375	3.21501	0.757424	0.907309	4.66448
Chr7.g148	0.0570661	0	0	0.969125	1.71818	1.25211	0.0513987	0.0615698	1.26612
Chr3.g1564	0	0.567963	0.480883	0.651007	9.85888	17.4555	0.419256	2.51111	21.5003
Chr5.g1703	0	0	0	2.34705	325.122	66.9487	0.302305	5.43192	8.12378
Chr7.g149	2.62901	3.21503	2.05534	10.2213	26.4468	18.0706	3.96786	8.27951	15.1915
Chr2.g1910	8.29418	7.5981	8.08355	10.5134	19.944	32.8152	3.62952	13.8875	20.5171
Chr1.g1837	19.2579	14.6179	15.098	47.6343	64.185	59.9648	9.78524	59.7321	80.8381
Chr1.g2670	7.33004	9.68909	5.95705	13.3269	16.083	22.2239	4.88553	13.4445	26.5138
Chr1.g1548	11.8033	10.0108	8.26401	40.3469	44.3137	39.6113	9.87531	17.9253	26.2895
Chr6.g112	31.0539	33.079	24.2518	45.2403	47.5938	58.2551	28.3028	43.4763	43.0619
Chr1.g2878	25.5085	25.8667	20.8534	39.1557	47.4409	102.314	12.3904	45.7949	52.6358
Chr8.g1050	63.2835	61.9369	59.0408	331.687	219.612	577.695	67.3563	237.92	385.95
Chr4.g1134	1.58485	4.52746	10.2915	2.78948	7.60034	6.84937	1.42745	35.6642	27.9325
Chr5.g312	24.5809	74.3383	63.2021	53.9972	64.1736	91.2074	20.203	105.128	71.7757
Chr8.g1363	2.27755	2.06317	5.39026	1.61333	4.2563	5.71999	1.90217	6.523	4.34323
Chr6.g351	16.84	18.9755	21.7892	10.3143	36.5153	38.7114	18.2509	53.3159	54.012
Chr7.g865	142.934	108.673	165.342	133.863	149.292	179.801	108.381	315.745	251.717
Chr8.g154	6.27259	1.70078	2.97004	8.72037	3.74462	5.26535	2.21278	6.65484	10.8067
Chr3.g303	14.1119	8.20974	8.08287	15.3465	21.5875	25.6187	13.0965	33.9589	49.505
Chr8.g873	5.44908	3.32436	3.76463	9.52608	13.1888	12.2957	3.1288	19.2542	36.407
Chr3.g958	0.235102	0.23905	1.57871	1.52659	0.854311	3.28265	0.529383	3.1707	6.16459
Chr5.g398	3.41197	1.19773	4.5739	11.1586	3.71109	13.5305	3.62189	9.68519	28.4699
Chr4.g123	15.8999	19.8889	18.4348	23.7682	23.2771	33.1982	15.6602	27.028	35.5309
Chr7.g1576	94.3757	85.2385	128.719	159.191	217.068	334.252	124.798	233.585	523.952
Chr1.g2080	5.13235	4.75121	19.151	13.009	29.1082	73.8004	5.24359	8.18213	102.901
Chr1.g2786	0.506122	0.514622	1.56859	1.11232	1.6815	5.65345	0.6382	2.29348	6.32924
Chr1.g439	2.86268	5.35372	6.23162	5.9748	9.18171	17.1303	2.53234	6.50814	16.291
Chr3.g558	14.1061	19.0643	31.21	107.39	92.9979	158.681	111.964	173.691	261.343
Chr8.g1010	11.3215	17.1958	22.9552	43.456	39.4085	63.7184	46.2889	73.1885	128.437
Chr2.g1695	38.5231	128.626	71.3665	188.465	117.987	207.262	188.256	139.911	382.992
Chr7.g792	81.8657	102.827	105.951	142.939	136.972	188.498	164.391	147.794	212.053
Chr6.g1830	29.7991	29.1343	59.1411	48.0875	58.3068	90.8297	97.8564	98.8626	80.1396
Chr7.g1093	11.0096	8.80878	31.6353	22.4172	15.3655	14.0403	33.2707	43.6842	29.5477
Chr3.g2492	18.9273	5.39489	21.8725	20.4878	118.064	63.4487	103.342	168.103	244.133
Chr6.g371	12.3506	11.5731	11.9253	18.144	31.2608	34.1354	29.4461	45.0276	36.7155
Chr5.g1225	6.43195	3.04703	8.2304	7.66659	12.8245	32.803	28.8342	23.8942	74.6697
Chr7.g356	257.515	167.479	319.993	244.144	455.519	635.771	655.997	816.477	1082.18
Chr1.g3216	34.471	48.7194	41.3982	56.3881	36.0571	67.2111	81.4999	81.5424	141.663
Chr7.g644	67.637	64.7622	77.0467	110.808	55.0969	90.0647	428.144	158.548	263.883
Chr5.g799	14.0297	23.7138	11.6703	27.8485	23.0786	31.8007	33.9705	57.2058	63.2107
Chr7.g1007	12.453	12.0903	5.72697	41.815	21.0618	18.7499	24.531	23.2743	26.0494
Chr8.g556	14.3441	14.0103	8.02981	27.3176	18.3405	17.9	27.2393	26.8356	37.4834
Chr2.g1430	1.5679	3.24978	1.30827	2.95185	4.1322	2.04486	4.34519	2.27721	4.50041
Chr1.g2518	4.09666	5.88719	1.7493	8.29402	5.21734	3.26859	8.36357	6.30583	7.38156
Chr3.g1113	0.664285	1.08071	0.274504	1.9908	1.58626	0.662514	1.73511	2.00679	2.00979
Chr1.g488	13.6972	0.302766	1.333	83.0901	0.66982	0.643437	249.33	146.015	41.7411
Chr7.g797	2.38889	0.617547	1.2967	287.262	3.86745	2.34214	158.784	78.284	43.6105
Chr7.g174	0.833193	1.36853	0	11.2685	0.332709	1.40626	3.98314	2.4894	0.711001
Chr2.g930	7.37983	9.58362	4.14346	19.1918	11.2014	11.1202	34.6796	12.0299	13.8739
Chr3.g1110	91.4439	138.767	101.319	227.685	171.714	150.898	399.619	185.598	155.652
Chr7.g1290	14.5944	14.0653	4.98204	79.743	28.9871	20.5043	197.29	36.4218	20.9898
Chr5.g1512	10.1354	14.9397	7.94085	20.5217	20.7632	14.9929	31.9815	35.3012	25.3137
Chr6.g1505	38.1542	38.4088	31.2304	75.7962	61.814	47.5251	52.2564	98.1413	59.4419
Chr2.g451	0.833612	2.03427	1.20566	5.49618	10.2127	2.993	2.40264	16.7289	3.69906
Chr8.g1545	7.00943	7.56801	5.78558	17.3251	32.7482	13.6572	12.0083	35.4742	16.47
Chr4.g2704	8.08807	4.47345	4.68283	5.54928	8.25884	12.4543	53.1152	21.3845	9.6806
Chr1.g3075	3.11392	5.11799	5.2881	9.11908	6.68734	12.5075	40.3795	20.7103	16.3902
Chr2.g280	49.1836	15.6432	30.2229	70.6337	56.8571	90.3934	264.574	325.358	139.64
Chr1.g1252	25.4395	28.7798	33.8765	35.7924	39.6001	42.0681	33.1415	56.8683	57.3337
Chr1.g1370	98.5892	101.579	86.6832	164.447	170.909	165.732	156.025	178.227	194.056
Chr1.g2170	0.677218	0.86074	1.45754	5.8068	3.63271	8.33008	5.08301	9.07242	10.9845
Chr1.g995	33.404	35.9941	42.2176	86.7611	74.7668	102.022	80.804	61.6898	132.477
Chr1.g542	4.60272	2.2744	4.26615	13.665	13.2195	11.7979	18.0547	27.8466	24.8143
Chr4.g2067	3.15449	3.44506	4.46582	13.5387	7.35882	11.3414	11.6454	17.2693	9.30824
Chr8.g43	24.3704	45.9513	34.7215	64.943	53.0368	44.2705	48.1213	44.8582	46.9267
Chr6.g1139	3.91235	6.65132	5.30281	10.0991	8.44877	5.52512	8.90818	7.90194	10.1323
Chr8.g1289	0.799223	1.89617	0.619246	3.72587	4.97865	2.52413	3.47927	2.94619	7.3213
Chr7.g1614	44.6984	90.5414	65.3974	91.5258	86.6186	67.219	103.178	53.9072	74.8158
Chr1.g2860	27.8426	27.327	29.3493	49.8653	31.2957	36.1821	13.5449	29.4284	38.0667
Chr8.g463	7.64335	9.92533	13.5567	13.0171	10.8994	13.8683	9.1652	12.6183	15.6023
Chr3.g1829	69.4399	52.7745	61.6719	109.804	83.4971	90.7202	76.5043	80.5583	101.293
Chr5.g1616	24.4225	23.8267	25.8039	61.4275	48.332	49.7498	35.4735	49.237	59.1171
Chr1.g1745	10.8017	9.46234	10.644	11.9111	10.7401	12.4302	14.2192	11.8783	16.7592
Chr3.g706	11.6383	8.2674	17.3486	36.8962	23.2284	37.2598	46.7641	68.3456	90.5745
Chr5.g1774	25.8034	13.943	43.2606	49.197	26.6367	85.8802	34.9276	14.4767	97.548
Chr5.g924	229.638	152.589	220.316	443.781	184.185	374.261	262.981	172.75	533.662
Chr2.g1056	18.4758	14.5441	35.2186	35.7228	30.5676	43.7482	30.8125	25.2068	45.9209
Chr3.g621	92.4083	39.1501	101.121	136.607	101.375	195.844	74.4527	57.1854	346.685
Chr5.g2162	0.496919	0	2.05343	4.79861	0.343944	2.64317	5.07245	0	4.17619
Chr5.g236	16.3895	9.14685	15.1494	22.1585	14.7131	20.1558	22.4203	15.8217	18.7658
Chr5.g352	4.88395	3.85891	6.62023	29.4289	5.32903	7.88036	14.3735	5.63859	8.90974
Chr1.g2426	2.886	1.60923	4.32795	8.41659	7.05586	8.68135	10.0621	4.67066	7.88659
Chr7.g1876	25.8568	27.3533	22.8447	59.0528	43.7477	45.5846	71.1996	43.5839	47.9386
Chr3.g2477	2.22558	1.04444	3.89096	89.2735	8.70939	22.1964	82.6491	14.4073	18.8192
Chr3.g386	10.044	4.21476	11.6115	173.2	15.2281	64.1578	89.3879	29.0698	44.9389
Chr5.g627	24.1541	20.6578	16.3245	56.9405	38.5536	26.6788	97.0855	63.5678	33.5795
Chr6.g300	0.141714	0	0.073201	2.26509	0.956354	0.141336	4.85032	4.9692	0.85751
Chr8.g1142	14.7383	16.7149	16.9826	50.0585	83.2175	70.5551	301.537	121.707	68.6008
Chr3.g222	17.682	15.9159	13.7751	73.1892	105.859	47.6287	216.959	102.034	125.922
Chr3.g2516	0.679833	0.571034	0.458037	2.77559	11.2931	2.24042	89.3185	20.1868	2.65301
Chr1.g2165	1.73544	1.69207	2.28404	10.3307	9.99616	7.16033	21.0909	20.4682	8.72694
Chr8.g272	18.7863	14.7078	17.9816	32.1976	31.5311	26.5779	57.0326	34.8392	21.004
Chr3.g1838	7.5183	6.6305	7.37074	14.4463	12.8237	11.1709	20.5568	13.3677	12.3791
Chr6.g81	1.83295	1.32014	4.33946	12.1308	7.2949	4.79866	11.9003	6.67443	6.85495
Chr8.g205	4.3113	2.73982	11.8771	53.118	36.5549	47.8354	111.155	56.5939	19.5657
Chr7.g104	43.848	38.4816	49.0878	131.242	75.816	64.6821	233.656	58.2813	72.468
Chr7.g1259	57.7111	48.9347	51.4474	223.261	106.408	115.722	363.767	117.419	187.595
Chr7.g854	183.668	134.814	218.539	1072.05	251.316	401.702	3073.76	510.121	997.944
Chr4.g2019	5.16859	5.65729	10.0196	70.1294	28.346	33.385	185.992	23.815	21.0954
Chr7.g551	9.87159	8.64565	16.0685	127.246	61.1923	63.5806	400.329	45.6905	69.4792
Chr4.g672	8.79604	6.29046	9.08703	23.5198	18.843	32.1077	20.4928	24.6114	24.1581
Chr2.g310	22.0723	31.6343	38.4732	134.339	96.4854	137.175	128.845	114.028	163.843
Chr6.g713	6.67374	6.93663	12.4101	87.1138	49.8878	67.447	106.194	95.5259	93.4786
Chr3.g722	14.7834	12.0843	30.5448	351.829	148.369	512.858	225.314	70.6808	104.655
Chr8.g1523	49.5476	44.4415	68.6252	173.37	132.066	149.111	99.4009	145.048	135.314
Chr1.g920	1.69605	0.206944	0.770947	122.328	123.332	172.197	60.9821	204.071	528.258
Chr4.g1165	10.9764	11.5537	20.8423	71.582	55.1342	115.716	50.1277	53.7924	142.035
Chr4.g2169	58.3534	42.1422	56.7556	116.755	90.7448	148.606	250.639	102.081	187.731
Chr6.g1059	25.8274	15.5622	18.9408	46.9829	31.3666	36.4913	60.5971	41.0246	61.8211
Chr2.g269	64.2394	29.9227	45.21	118.703	42.0944	70.6033	134.321	68.678	110.926
Chr6.g1315	18.5793	19.8205	16.2047	25.0259	26.7208	30.9843	41.081	34.1762	44.3089
Chr1.g339	46.8923	36.7532	85.449	131.315	59.0529	124.388	829.258	117.582	301.588
Chr4.g1887	0.135684	0.620831	0.45556	4.74404	3.06393	10.5551	253.644	37.9155	149.323
Chr2.g288	27.3255	21.7621	33.0319	137.783	105.249	129.65	484.116	105.3	172.081
Chr7.g987	28.0876	24.2845	31.5353	54.5998	36.5342	47.9564	106.634	42.4642	58.1848
Chr1.g378	39.755	37.2164	63.6413	163.582	77.1125	144.163	218.442	79.1629	115.679
Chr5.g2159	45.9922	33.1941	48.2411	139.369	75.829	89.1855	191.758	93.2699	116.716
Chr3.g2282	14.0157	20.5215	6.73289	173.195	20.8813	44.8704	16.8527	59.8824	37.8812
Chr1.g960	17.5756	22.0429	10.5268	36.0031	31.1698	17.938	21.4969	36.5972	35.4499
Chr2.g853	6.07595	5.91171	0.162335	43.1158	20.6105	5.22393	7.78421	31.3646	17.696
Chr4.g1751	3.4471	3.73866	2.6115	8.60888	6.44197	4.81307	10.1422	15.3725	5.21459
Chr4.g524	17.9364	25.5039	18.6765	27.5152	28.9404	22.1838	28.1755	34.6191	38.6595
Chr5.g1481	0.260291	3.57295	2.15121	12.7411	6.35067	2.85557	22.1547	24.573	12.2064
Chr3.g712	16.6235	21.7113	29.6834	85.3227	20.3091	45.5214	48.5964	38.886	42.3456
Chr5.g915	8.61502	18.1353	12.5852	32.7437	12.1587	15.9758	32.3714	33.331	12.693
Chr4.g878	3.36801	6.54974	2.50975	32.2114	26.7894	47.779	12.0346	29.011	17.9854
Chr4.g2701	30.4115	37.2549	38.3992	53.8106	47.533	56.4317	63.1371	58.9751	62.6762
Chr4.g1001	3.17753	3.54502	3.51061	8.77331	9.16389	7.70258	9.53988	13.618	9.61361
Chr5.g414	15.7937	18.2541	14.9663	26.6173	27.1325	27.8203	24.0498	34.2642	26.3555
Chr2.g373	0.381864	0.232967	0.552295	3.50954	1.42726	0.685523	1.51334	3.62561	0.924262
Chr2.g496	0.635067	0.645733	0.218692	16.4948	1.97803	1.26675	4.09931	35.744	4.48325
Chr2.g497	1.2205	0.496401	0.252176	11.9486	4.05491	5.11245	3.29788	20.5425	3.9388
Chr3.g1421	8.55991	6.61479	2.88874	28.0476	18.3667	7.28498	8.32659	13.2991	6.67592
Chr1.g2089	6.09554	4.41265	3.18282	52.7185	14.8928	29.5374	11.8158	17.2636	25.3912
Chr4.g210	1.23678	0.785968	0	5.55977	4.97572	1.85022	1.94941	4.67035	5.7687
Chr7.g1730	54.7464	13.651	38.2187	23.098	7.74376	26.9283	27.8121	10.9443	62.2823
Chr4.g182	26.0291	14.1153	29.2207	12.6545	6.12547	21.6331	15.7857	4.86779	16.6252
Chr6.g2099	22.4821	0.659414	15.8561	12.7411	0	17.2478	2.14176	0	7.41237
Chr4.g1321	89.9232	48.5644	68.1878	28.5069	9.98049	20.0052	19.8391	17.7217	26.8703
Chr4.g1807	37.1193	48.833	37.6203	16.871	7.48848	13.6852	12.8344	8.16161	12.0643
Chr7.g922	1.65055	2.97512	6.51059	2.62318	0.545252	2.0951	1.21633	0.0809462	1.89157
Chr6.g1729	18.124	7.90067	20.6756	43.8765	13.0717	22.0946	2.34441	7.32248	10.1307
Chr7.g1395	29.4765	16.8796	45.5938	36.3224	10.9298	40.3818	3.1363	3.8443	8.41176
Chr7.g1396	0.478285	0	1.15292	0.637057	0	1.11302	0	0	0
Chr2.g999	12.1396	12.656	9.76308	13.8157	13.6407	21.9156	1.93767	7.7094	10.848
Chr1.g219	5.31092	4.99102	4.9047	9.32474	1.42026	3.77194	0.217431	1.47593	4.54453
Chr1.g1569	1.90647	2.20988	1.81197	2.05687	1.22719	1.71125	0.206056	0.493663	1.11515
Chr7.g794	41.0553	34.8101	43.8836	34.4145	24.811	58.0312	7.98086	9.27047	29.1373
Chr1.g1081	7.87402	1.20928	10.5071	5.48975	1.44766	9.40727	0.184688	0.221236	1.86116
Chr4.g1856	12.7015	4.25724	7.01518	4.2529	1.09588	5.71973	1.20422	0.873103	2.69672
Chr4.g2494	79.0174	68.8763	65.7793	69.6996	48.542	61.8028	15.5334	15.848	34.1902
Chr7.g559	64.2488	36.4088	59.1167	90.8913	39.2298	65.0298	20.4565	5.887	23.6618
Chr3.g1912	28.3595	17.0879	3.10028	10.7925	0.623145	3.2923	0.540593	0	0
Chr7.g1240	37.3812	13.2075	12.8119	12.565	6.52938	11.6065	2.27635	2.85363	2.1339
Chr7.g1992	35.6092	45.1721	19.8085	22.6604	28.9721	23.9038	8.17239	23.5505	25.4663
Chr2.g816	45.7363	40.225	36.431	29.5058	24.5322	26.5117	17.0097	28.8737	39.8065
Chr4.g1602	663.296	326.021	55.6924	79.1136	27.3305	49.4759	7.34672	37.1223	99.2368
Chr4.g963	418.967	621.328	277.804	13.2394	124.133	192.012	3.85059	78.7213	78.1819
Chr6.g418	149.953	135.516	103.435	17.5808	21.0774	41.0861	5.46181	19.7701	56.3032
Chr8.g660	105.421	121.742	92.5547	44.1969	70.7666	78.1831	13.3866	77.195	97.1147
Chr4.g1846	23.3249	17.3586	24.6092	10.6094	14.5299	14.1556	2.05615	8.45998	9.00886
Chr4.g1847	39.273	35.3744	45.0078	16.3995	25.5659	26.0073	2.44538	15.4639	15.7281
Chr1.g3114	15.8827	24.7135	12.679	2.40399	7.24553	1.68003	0.650242	6.23133	1.94153
Chr2.g1151	20.9227	19.6227	15.0021	11.3573	15.3744	9.24244	5.59322	19.1724	12.0437
Chr1.g3016	3.43935	3.28896	3.00324	1.84061	1.65789	1.10256	0.184392	1.8554	1.6517
Chr6.g541	104.63	131.636	112.406	39.6892	42.7723	33.9957	7.21788	49.6852	34.3763
Chr1.g2815	167.819	125.991	64.0453	38.3418	39.3565	46.8641	11.0964	25.7324	67.2999
Chr4.g1403	24.7699	24.2846	21.5194	9.15001	8.89605	9.52792	2.17333	7.38517	12.8626
Chr5.g732	4100.52	6206.48	52.4423	0.913707	3.16538	2.02713	0.915347	2.68638	1.74235
Chr7.g212	3180.77	2651.35	12.0156	0.52813	1.09777	1.18635	0.47617	0	0.133292
Chr1.g1653	3559.51	6517.57	48.1409	0.284718	3.69883	1.56338	0.256706	0.61501	0.287434
Chr8.g1447	6.41724	5.62783	1.74025	0.0801329	0.666256	0	0.505744	0.432731	0
Chr2.g1918	8.21643	3.82229	0.776702	0	0	0.107118	0	0	0
Chr4.g1786	99.1772	18.0521	4.84884	0	0	0.203524	0	0	0
Chr1.g590	18.9702	26.686	0.57081	0	0	0	0	0	0
Chr2.g1619	6.46216	12.3345	1.40546	0.339764	0.941641	1.35683	0.306336	0.122319	0
Chr3.g2431	0.934868	3.39489	0	0.0667075	0.207987	0.199795	0.0601445	0.0720464	0
Chr5.g150	137.068	157.92	3.08556	0.806401	5.78282	2.25422	0.79977	6.61915	2.84932
Chr1.g3141	63.567	34.365	26.7142	0.816366	2.78775	4.24979	0.788623	11.84	7.00529
Chr2.g51	175.559	159.86	85.9466	19.3754	24.6373	21.5607	16.8185	59.5404	39.6248
Chr1.g3140	52.7388	39.7116	22.2334	8.05656	12.1834	17.5327	6.48856	13.1009	21.5215
Chr8.g951	6.85381	6.65453	5.11076	1.54438	2.1936	1.54185	1.39244	2.00158	4.62536
Chr1.g2589	10.7507	16.7944	5.04835	1.26923	2.33381	3.80146	1.32041	4.11244	2.66124
Chr3.g1407	44.6518	78.5354	10.011	0.47453	4.68519	3.17414	1.19796	8.9689	4.07197
Chr8.g1192	8.50284	20.6409	9.06007	1.37862	0.924386	3.8627	0.721734	1.77714	1.39177
Chr4.g630	10.5398	31.5804	9.09302	1.45613	2.91029	4.19349	0.959404	4.47606	3.56196
Chr4.g631	12.6598	34.3905	12.1026	1.88758	1.17705	5.465	1.19131	7.95072	3.23948
Chr3.g2218	7.79115	7.61731	6.34624	2.5819	3.46115	3.39954	1.58566	4.40509	2.45543
Chr6.g1524	98.1356	80.6492	61.7043	2.50015	14.1413	4.46409	1.30048	5.97169	0.29123
Chr4.g2218	3.78081	4.23361	2.62041	0.621519	1.93783	2.43427	0.689687	1.70397	1.59275
Chr4.g2510	4.21834	9.33529	4.10154	0.446188	2.47318	1.0394	0.312892	1.98113	0.550541
Chr4.g1563	24.7114	27.7606	28.6857	13.6038	16.3454	15.1716	9.87216	14.4776	11.6568
Chr4.g2628	76.7596	91.8501	63.1006	14.4945	37.7817	31.0421	10.5391	19.9469	15.1048
Chr4.g2431	24.8039	37.0187	16.8888	7.83709	14.4368	15.5548	5.16202	20.2231	26.815
Chr4.g762	12.4772	13.4192	10.4631	6.27648	7.67359	15.24	5.35955	14.1673	19.0202
Chr7.g1112	3.68537	8.00886	2.53819	0.144376	1.80059	5.189	0.715941	6.08128	8.8909
Chr4.g1436	4.18651	6.33574	4.82792	0.486303	1.81949	2.52463	0.263075	5.8825	12.3717
Chr4.g1438	2.08233	3.83761	2.75624	0.130012	1.48633	3.11517	0.11722	4.70397	7.67821
Chr7.g387	34.6916	57.8024	16.7149	9.17362	23.911	18.6806	4.26682	23.7473	21.9033
Chr8.g967	7.61376	13.1164	7.26444	1.55025	7.90482	7.1098	0.349433	8.89485	8.85224
Chr5.g1908	497.581	534.546	419.263	103.788	335.763	1427.84	2.66236	372.075	299.54
Chr4.g277	28.2883	34.4163	31.6566	7.74269	13.6153	15.4926	2.59207	14.7841	14.05
Chr4.g962	42.0744	30.856	56.7939	8.20119	30.2888	31.5813	1.5845	35.1139	27.4995
Chr6.g934	0.56328	1.92277	4.48905	0.0401929	0.292406	2.04648	0.217431	0.0434096	2.7186
Chr4.g216	3.9465	6.19192	4.69807	2.61089	2.11652	5.21322	1.12993	2.14308	5.32429
Chr7.g280	4.80029	8.03081	10.5813	1.28248	2.34702	6.26271	0.100548	1.62601	6.61427
Chr1.g2945	4.51385	8.85912	10.953	0.209731	6.43019	7.74732	0.661837	4.30381	10.6924
Chr4.g1512	4.28543	9.47563	14.4762	1.01929	4.73175	10.1762	1.96055	4.1833	5.07646
Chr6.g363	48.0309	44.3604	40.2083	10.2131	6.14799	8.48017	5.97173	11.522	16.3846
Chr1.g3302	69.652	73.9281	92.1544	32.9591	36.6331	43.7211	33.2934	39.8818	51.7587
Chr2.g447	59.6963	67.4074	57.6253	8.52934	5.82421	8.9728	4.38531	7.42287	13.4142
Chr6.g277	7.30284	6.95487	10.7322	2.87703	2.72312	4.10331	3.89096	5.54873	8.19475
Chr4.g1075	61.8828	59.4498	67.7785	7.80492	2.63225	3.66385	3.63502	19.6504	22.177
Chr6.g1958	53.9006	33.1542	108.675	12.6303	2.24535	6.63666	3.74596	31.0517	58.3293
Chr1.g1395	30.7053	30.134	61.6014	5.07272	8.66345	6.10099	3.50379	12.9759	9.67319
Chr8.g595	15.5316	17.9859	24.9595	1.56234	4.36728	3.92634	1.11719	6.16766	5.60192
Chr5.g1866	50.3701	63.9026	62.0618	14.5877	16.4084	24.7031	8.65732	20.741	20.1328
Chr1.g3103	73.9714	102.163	65.1784	5.26877	11.0549	14.821	1.40421	12.6335	16.693
Chr6.g1347	59.5199	73.0484	52.1837	13.6769	24.763	18.6133	7.3988	28.7656	20.493
Chr2.g1030	16.1007	17.623	18.4597	4.91985	6.91591	4.69138	4.40737	14.2718	9.93353
Chr4.g1962	4.5098	5.44533	7.93483	0.281572	0.841332	0.351388	0.634674	1.44451	1.03043
Chr3.g2217	100.919	67.0392	68.257	2.36721	15.3403	6.25587	6.77957	16.8439	12.6518
Chr8.g1623	33.0975	31.6908	44.2076	4.40407	11.1127	13.2781	5.5907	11.1933	14.5548
Chr5.g234	2.69345	9.02155	5.23774	1.2662	3.61888	1.73817	4.99461	4.27356	2.39677
Chr3.g1521	10.7921	13.7167	16.4702	6.61559	8.40347	10.5187	9.27845	10.5853	14.8415
Chr3.g799	13.646	13.5378	11.8264	2.56894	6.11493	5.91544	7.09803	14.4545	6.81825
Chr3.g2358	22.9879	20.401	17.8113	6.54683	20.9357	8.64777	10.3525	22.8441	11.2866
Chr8.g401	12.0983	19.9344	10.9927	2.40261	23.3813	2.98018	3.41346	10.6942	4.55705
Chr2.g1816	11.6198	13.6326	18.7521	4.12112	8.42337	5.48583	4.39687	8.16008	2.98164
Chr8.g1336	5.36489	7.05032	8.31355	3.84257	6.62091	3.3315	2.41604	7.59031	2.2969
Chr1.g1083	5.97376	10.7029	5.57607	1.78453	3.66942	0.862066	1.21104	2.21749	0.464915
Chr3.g2276	54.7902	64.0859	61.5987	29.7824	40.5531	41.7119	34.3671	42.888	17.7397
Chr4.g1128	0.5109	0.70501	0.980203	0.437464	1.47763	0.618725	0	0.196865	0.110409
Chr8.g121	0.978472	8.44513	2.42132	0.409171	6.52051	2.54178	0.758325	0.662878	1.39986
Chr6.g709	1.60263	2.30852	7.31244	0	1.24792	0.399589	0	0.144093	0.808125
Chr7.g484	2.94424	3.24526	7.87249	0.741482	2.15774	1.28313	0.668532	2.88297	2.39537
Chr5.g248	2.71028	6.32213	13.9997	0.637057	4.13807	0	0.28719	0.516032	0
Chr4.g2512	5.06615	19.7012	21.3941	1.33183	11.9961	5.58451	1.12074	1.82199	0.627446
Chr4.g280	3.92951	7.88944	4.91957	1.53027	6.15417	1.32849	0.869819	3.7007	0.335839
Chr1.g1904	26.1994	19.831	17.0741	10.83	24.0008	14.9463	1.43595	20.8706	5.30584
Chr3.g734	27.6866	45.741	38.5982	11.0047	32.224	14.7045	3.81034	23.59	12.6726
Chr3.g814	10.35	22.3514	22.5202	8.50934	15.4052	23.3395	0.412481	5.53399	7.06637
Chr4.g883	14.9544	18.3005	16.7821	6.67629	13.8429	14.1226	4.61888	5.42581	10.2434
Chr5.g487	36.0954	46.1101	46.8487	18.9868	33.6671	38.6596	5.93151	13.4011	18.2431
Chr5.g1292	4.22381	4.12633	8.72709	1.24102	6.44894	2.64317	0.671353	2.68069	1.00228
Chr4.g1623	5.08914	4.34412	8.37305	4.2052	12.4591	6.14082	1.52791	3.2538	0.44354
Chr5.g1997	7.19316	5.40865	4.80837	1.26808	6.65229	2.65257	0	2.60869	0.426723
Chr6.g1226	661.706	481.118	553.139	53.4876	521.807	88.4121	26.8423	57.9046	12.6079
Chr5.g158	24.9215	27.6191	13.7275	6.98364	1.99458	4.47072	1.58615	2.93642	1.18401
Chr7.g1219	425.642	787.19	484.234	58.5307	12.1662	54.3016	13.4505	49.2616	18.6635
Chr1.g759	23.4592	10.1993	16.4911	5.3335	1.90369	4.14148	0.728601	1.92012	3.58958
Chr3.g1397	492.94	359.51	668.233	210.777	13.6803	32.0113	31.1915	37.9107	52.6432
Chr4.g347	74.9233	74.3569	9.99801	45.3943	5.05718	17.2586	1.96271	4.8405	9.88937
Chr6.g1924	61.9734	61.7574	47.0744	35.6976	15.5752	21.9102	4.65577	8.36563	8.95286
Chr1.g589	30.2863	28.9835	41.6619	14.5613	3.44708	9.04552	3.20924	2.00952	5.71673
Chr3.g1943	11.661	7.64214	12.8938	6.09754	4.35089	6.08755	4.30785	2.26071	4.86943
Chr7.g297	20.6329	27.0865	14.5997	9.17644	7.99645	14.4468	5.09146	4.65048	8.12378
Chr3.g1627	13.441	13.9162	15.8621	4.80243	6.41719	8.31709	2.43007	3.33436	5.88714
Chr3.g561	11.9872	10.6287	11.2412	2.13837	3.74105	7.08065	0.481997	0.769838	2.48258
Chr1.g242	4.37062	6.86804	2.13446	0.436612	0.90754	0.356643	0	0	0
Chr5.g1798	15.8104	19.432	11.0714	8.01918	5.71133	5.2019	2.53241	2.24218	3.41086
Chr5.g1574	103.602	373.115	24.2913	0.569436	2.07135	10.5173	0	0	0.43115
Chr1.g1045	66.3729	131.104	58.3423	10.0154	6.1927	8.73331	3.20053	3.14925	6.27134
Chr1.g1824	14.7754	43.0865	5.47208	0.278495	0	0.417058	0.125548	0.150392	0
Chr1.g2522	61.2705	152.697	33.4572	0.124913	1.1684	2.86829	0.450494	0.404731	0.504418
Chr1.g196	3.70352	7.19296	4.25593	0.374128	1.03688	0.913037	0	0.0897935	0.125899
Chr1.g894	3.05571	5.56564	3.78815	0.318528	0.441394	0.318007	0.143595	0.143342	0.294769
Chr6.g942	4.43898	9.31315	6.58809	0.936848	1.23331	0.623542	0.0281559	0.13491	0.315261
Chr1.g520	53.9134	71.8691	53.9646	6.39595	4.48428	13.3284	1.05265	3.28945	3.63844
Chr3.g2193	5.40578	5.06715	2.53053	0.759406	0.350777	0.926642	0.228231	0.273394	0.255549
Chr5.g1429	5.84815	15.2096	5.3737	2.7596	0.793289	4.36709	1.95872	0.348777	2.87483
Chr1.g1282	1.76389	3.93193	2.38293	0.203316	0.211306	1.2179	0.122209	0	0.615765
Chr4.g725	1.86298	2.91426	1.52982	0.715794	0.396759	0.952829	0.301173	0.0515388	1.44524
Chr1.g2323	30.5243	29.7255	16.5813	14.459	12.6467	18.7231	4.0013	7.11235	12.14
Chr3.g1862	23.3643	25.2993	18.9336	15.7622	13.7984	18.6214	4.91935	12.5496	13.3217
Chr6.g974	45.7677	58.6292	56.8567	41.6238	37.2134	49.4904	21.2022	19.6457	44.4196
Chr3.g1356	33.462	29.2155	26.7225	9.23375	11.0101	20.8669	3.42047	6.6485	10.767
Chr3.g60	69.8328	93.861	90.2765	23.59	34.219	51.3848	4.09459	18.6657	34.5127
Chr6.g903	6.28002	7.17545	9.36379	2.71638	6.04957	4.39075	2.44913	1.53675	3.78697
Chr1.g2343	15.909	10.9809	10.9168	0.61869	2.41126	5.79071	0.0697275	0.793494	2.73258
Chr5.g1080	6.97217	5.64697	8.1218	1.29693	1.3479	3.50077	0.563012	0.233455	1.98819
Chr7.g1908	21.6114	23.7755	19.8863	6.13462	6.25309	14.0158	2.65917	2.54831	9.52789
Chr3.g665	14.6867	11.2843	14.2599	8.27347	7.33746	8.31498	3.63028	5.83794	7.6285
Chr8.g464	38.9461	22.0001	38.8227	8.87329	5.67507	18.1718	3.48731	5.89751	13.7814
Chr1.g3261	21.1147	19.1114	15.1306	3.41389	6.84267	8.03385	2.52837	6.18909	7.63143
Chr4.g190	13.1257	20.397	9.72224	1.97921	4.88533	6.42188	1.1153	2.13761	7.24305
Chr2.g257	194.967	272.143	178.64	33.1654	38.9935	69.4181	7.96628	30.7026	57.6557
Chr4.g1843	6.37713	12.7091	8.43276	0.637057	1.19176	2.79846	0.229752	1.10087	2.95841
Chr2.g774	84.9847	74.3437	52.637	45.3964	39.0787	50.7503	31.7755	21.3665	19.575
Chr2.g932	22.8931	30.3364	17.5794	4.09652	8.41443	10.7559	3.72257	1.74188	1.40024
Chr8.g913	9.0312	8.09593	10.0535	5.37632	3.55922	4.37489	3.18731	3.61918	2.78815
Chr3.g1610	9.92949	8.41355	14.6206	3.1354	5.21378	3.18718	1.90175	1.10826	0.805714
Chr4.g179	191.085	172.24	111.564	28.9918	21.8847	6.24588	7.01638	14.3377	0.770219
Chr6.g37	15.6849	22.0198	18.0515	12.1776	11.1134	9.68771	10.2608	10.7177	7.54831
Chr4.g2271	65.2386	55.8907	47.8074	43.5228	31.5226	33.5455	29.6848	27.5217	23.5626
Chr5.g1406	42.3686	45.4341	37.8139	22.297	16.5976	11.7183	9.83528	9.09536	8.28143
Chr2.g804	31.1829	30.1716	24.0398	14.4053	12.1609	11.0069	6.98634	9.21135	4.83006
Chr3.g812	104.16	141.189	62.764	19.8652	9.25504	4.71881	3.14983	1.47966	1.86716
Chr3.g1474	30.2065	35.516	29.2876	16.3326	17.0261	14.1309	10.3484	11.9794	10.9964
Chr3.g313	87.8627	152.962	88.4043	13.1767	20.4852	11.1982	3.8292	9.1739	6.92604
Chr4.g2381	98.745	109.396	96.575	36.8726	31.9473	30.7619	18.8937	25.6291	22.2609
Chr4.g1379	32.9613	30.5462	28.813	16.4637	16.1534	13.908	11.3492	8.62126	10.8868
Chr5.g2152	31.059	31.3405	37.2105	6.01665	5.64004	5.53567	2.8719	2.42089	2.02468
Chr8.g478	57.5735	42.9158	94.6146	1.53508	13.295	9.91057	0.46135	0.663174	0.103314
Chr8.g529	51.2374	34.62	84.8626	7.09981	11.0968	13.5719	1.73679	2.13992	1.83355
Chr4.g1015	14.161	13.4929	16.9062	4.26266	2.92099	5.51835	0.380105	0.101183	0.425602
Chr5.g79	446.16	442.528	810.989	60.6656	62.5525	188.86	2.21745	0.737847	5.37955
Chr1.g911	205.715	276.041	81.5525	11.4798	28.3835	4.0515	2.4063	2.36916	0.221452
Chr5.g2107	0.596422	0.60644	0.52136	0.32082	0.19053	0.0457563	0	0	0
Chr6.g487	4.3949	2.21132	2.43397	0.678924	0.752644	0.497062	0	0.146652	0.0456932
Chr8.g399	4.00931	2.54052	2.40113	0.638508	0.904909	0.753364	0	0	0
Chr2.g631	21.9073	9.61193	51.3096	0.449687	0.155786	0.44895	0.135148	1.45703	0.151325
Chr1.g2443	91.4638	79.6762	70.9348	5.10518	7.75463	4.70475	3.38334	7.30456	5.50627
Chr7.g1377	4.25142	1.63969	4.54351	0	0.152205	0	0	0	0.591386
Chr1.g3383	9.52429	7.49477	17.7964	0	0	0.165198	0.522164	0.0893562	0
Chr6.g761	1.70551	1.28177	4.21332	0	0	0	0	0	0
Chr1.g21	3.46187	3.33475	8.65864	0.728065	0.378338	0	0.984652	0	0.183752
Chr3.g359	96.4961	94.704	113.558	47.5278	51.225	44.0188	46.7062	60.2037	41.8036
Chr5.g1301	2.16114	1.54901	3.18425	0.0707841	0	0.106002	0	0.0382246	0
Chr7.g1656	49.5927	26.9902	75.0441	4.13925	3.89861	4.77817	5.9479	0.977929	1.69761
Chr8.g1121	851.598	802.823	1030.16	399.845	415.488	504.681	448.257	353.459	420.831
Chr1.g1274	25.5875	23.7688	43.6215	12.0443	9.86646	13.3635	7.53985	10.0544	11.2034
Chr4.g1983	9.78409	7.81662	33.843	0.261804	0.0906975	0.0871251	0.393411	0	0
Chr1.g2414	3.20906	2.3579	4.86394	0.163798	0.267512	0.256975	0.16878	0.176907	0.0944915
Chr8.g550	81.5213	64.7269	181.612	0.491498	0.825158	2.49121	1.70439	1.225	1.98474
Chr5.g1697	33.87	68.8777	40.311	0.544752	0.0629065	1.269	0.163719	0	0.977684
Chr4.g272	3.51169	3.91782	2.67051	0.0974466	0.151914	0.14593	0.395367	0.0526228	0.049188
Chr6.g1512	4.99785	8.44766	8.85118	0	0	0.194202	0.116922	0.280119	0
Chr4.g907	2.0594	2.37954	1.25718	0.467565	0.0971877	0.420119	0	0	0.0944048
Chr5.g856	0.465201	0.473014	0.320394	0	0	0	0	0	0
Chr4.g200	612.664	414.524	501.645	179.524	158.186	212.921	122.12	105.128	149.948
Chr3.g874	36.3614	34.3654	40.3893	4.56718	5.81132	5.92334	1.50089	2.1667	2.28382
Chr6.g1529	58.6936	49.3127	68.0288	1.31805	1.2038	1.15639	9.07485	0.474512	1.08869
Chr2.g1884	6.53459	6.16403	8.94679	0.471894	0.490438	1.09928	1.77278	0.339774	0.635193
Chr8.g460	10.827	7.13376	9.57455	0.0432636	0.35971	0.345542	1.91135	0.186905	0.611467
Chr1.g2563	59.7352	61.8328	94.2904	0.21504	0.782218	3.43501	0.290825	0	0
Chr3.g1990	14.3586	14.2735	8.12117	0.400665	0.166564	0.48001	0	0	0.0808972
Chr7.g1751	247.254	229.224	189.437	4.24705	1.97466	3.45902	0.503842	0.482837	0.676982
Chr4.g296	6.15487	2.99005	7.06498	0.0683171	0	0.13641	0	0	0
Chr2.g688	10.2142	11.9794	18.1452	0.647854	0.729423	1.02409	0.146029	0.291544	0
Chr1.g2923	15.9428	14.5432	22.3054	0.182016	0.0945845	0.454295	0.0820543	0.786335	0
Chr3.g741	7.70146	8.53516	13.7234	0	0.0423062	0.365758	0	0.219822	0.369853
Chr4.g2465	17.6551	16.7755	17.6731	0.182451	0.0632068	0	0	0	0.245588
Chr7.g1501	121.482	92.3369	158.596	0.565534	0.138296	1.16243	0.269944	0.39522	0.100752
Chr3.g701	11.5254	11.8914	14.0955	0	0	0.25356	0	0	0.0854661
Chr3.g2479	21.308	46.5157	58.3066	0.457765	0.237877	0.533185	0.068788	0	0
Chr5.g1183	29.4644	61.5829	55.2413	0	0	0	0	0	0
Chr3.g377	33.8899	49.9286	21.6466	0	0.283753	0.363436	0.0820543	0.0982918	0.0918761
Chr6.g1884	9.43555	15.6813	10.8905	0	0	0.324496	0.351661	0	0
Chr7.g1348	1183.25	2891.13	1039.7	0.785168	0.964391	4.27572	0.836632	0.616733	3.89122
Chr1.g2651	36.8457	36.8664	51.9866	0.106844	0.277606	0.213338	0.385328	0	0.37752
Chr1.g3402	115.777	138.934	119.301	0.592611	0.410599	0.29582	0.623358	0.32002	0
Chr6.g1146	41.624	42.7913	73.2539	1.28791	1.14731	1.46949	1.57592	0.794851	0.557227
Chr7.g495	16.0546	14.0726	17.2016	0.382872	0.221066	0.424717	0.690407	0.689191	0.601259
Chr1.g3375	5.77086	5.66229	5.96176	0.201884	0.0466262	0.515081	0.121348	0.314949	0.362328
Chr8.g1056	13.0235	12.6263	10.9164	0.0672356	0	0.704817	0	0	0.0339384
Chr3.g468	7.28815	7.69558	8.91927	0.616055	3.37594	2.46018	1.46435	1.14926	2.03541
Chr1.g37	8.81631	7.80898	6.07198	0.861152	2.76634	2.18843	1.51756	1.81787	1.4226
Chr8.g658	68.5773	68.2255	52.7684	11.0177	13.1139	15.7313	16.5377	11.3012	10.315
Chr2.g1570	7.88298	11.1804	19.3362	1.04998	2.22446	2.45939	0.436929	0.567008	0.244615
Chr4.g2707	5.73995	4.68215	7.87695	0.663267	0.844987	1.47388	0.308651	0.531486	0.280797
Chr1.g419	20.5759	23.9308	25.3332	2.21738	3.91402	2.38944	0.698142	2.24279	1.06597
Chr8.g956	11.0293	7.49408	11.7182	0.365524	0.651237	0.573454	0	0.902351	0.210863
Chr2.g107	10.9251	13.7848	12.1587	0.661448	0.515581	0.132073	0.328004	0.642947	0.0166939
Chr3.g1518	418.881	197.725	239.698	2.26897	5.16975	3.04938	3.38334	1.50804	1.85011
Chr3.g2657	3.7311	6.03905	7.47306	0	0	0.0759419	0.137165	0	0
Chr8.g1676	9.25579	15.7975	8.82207	0.385261	0.686401	0.549471	0.744337	0.297211	0.111124
Chr1.g83	36.2057	91.867	51.1746	0.493205	0.854311	0.164132	0	0.177559	0
Chr3.g1431	20.0424	25.7311	12.6882	0.269654	0.980876	0.269212	0	0	0.0680563
Chr2.g1324	54.6763	58.926	20.8138	0.276288	0.0662644	0.275836	0.555697	0.229539	0.321834
Chr3.g252	64.8229	61.1959	27.6338	0	0	0	0	0	0
Chr3.g1157	28.987	29.2773	59.7919	0	0	0	0.261082	0	0
Chr6.g468	584.802	618.696	810.871	0.177371	0.245788	0.472214	3.99801	0.319277	0.775937
Chr4.g711	12.5599	10.1501	14.5604	0.75609	0.50971	0.938464	0.58958	0.331055	0.680782
Chr4.g2464	476.513	630.721	517.113	0	0	0.0504772	0	0	0
Chr8.g1696	92.9719	78.8347	95.2384	0	0	0	0.100768	0	0
Chr1.g2379	11.5586	10.1316	5.27048	0.557425	0.413807	0.556511	1.72314	0	0.241175
Chr1.g810	6.41881	6.18757	4.13371	1.41568	1.21167	1.41336	2.02722	1.16922	1.26104
Chr8.g895	160.137	126.515	56.277	5.03983	0.470821	3.50514	0.459504	0.672753	0.743175
Chr2.g235	71.3801	67.681	57.5681	7.76499	2.5006	11.1371	7.39545	4.3704	6.62454
Chr3.g686	1.85302	1.92423	1.54774	0.157541	0.040933	0.393207	0	0.0425374	0.0397609
Chr4.g1736	60.991	42.0915	14.8631	0.176348	0.366556	2.20074	0.158998	0.285693	1.42424
Chr4.g2326	15.2599	13.9071	9.92593	0.03764	0.547668	1.50313	0.237558	0.650439	0.645982
Chr2.g67	17.4515	15.655	10.3118	0.0977581	0.169333	0.195196	0.0293801	0	0.131587
Chr3.g1058	11.16	14.3869	5.5587	0	0.206904	0	0.358988	0	0.401958
Chr4.g2604	3.44571	3.3467	1.38137	0.102751	0.0533945	0.256457	0	0.0554873	0
Chr6.g2107	18.0503	18.9907	7.70499	0.657405	0.488028	1.43767	0.141125	0.202863	0.347639
Chr3.g2284	8.79304	8.14403	5.12657	0.0869702	0.0903879	0.607794	0.235241	0.939308	0.351199
Chr1.g3412	12.6101	7.40009	5.35981	0.143968	0	0	0.0649017	0	0
Chr5.g1828	27.9379	15.174	6.09511	0	0.180161	0.519194	0	0.374445	0
Chr1.g3011	107.535	143.544	136.431	36.1582	57.1145	65.104	12.9393	33.9485	47.7049
Chr7.g1910	98.6716	81.7604	70.6124	29.4204	36.5956	32.1476	21.0432	34.1519	41.5697
Chr4.g718	6.00201	6.10281	6.76425	2.21437	3.85925	4.38747	1.99651	3.42182	4.16145
Chr8.g1695	11.97	16.2631	11.0015	3.52546	8.03509	5.14574	1.18965	5.54442	5.03683
Chr6.g902	8.81204	12.3397	9.74239	5.01924	5.45724	5.78194	2.50639	5.00395	4.13164
Chr1.g388	90.9074	58.6139	115.253	15.1948	16.775	46.454	2.18558	13.6651	4.775
Chr6.g631	35.5372	38.9689	35.2082	21.3669	14.2139	17.2647	7.90827	11.5834	12.2541
Chr1.g2129	73.7582	83.194	30.703	10.6977	11.2431	4.20009	1.6256	5.06296	2.66961
Chr3.g642	9.55978	7.65116	4.10686	1.37103	1.32664	0.89679	0.213128	0.868032	0.42955
Chr4.g1753	93.2042	105.743	70.3856	42.3616	46.2332	37.4541	19.8333	41.5766	33.0361
Chr6.g1833	68.3937	73.0238	52.97	20.0096	19.4628	27.2333	5.31976	14.0379	11.8267
Chr3.g329	33.6792	44.9844	38.7051	22.4961	26.6906	18.6829	10.9491	20.8563	19.8969
Chr1.g2578	13.3832	20.8723	18.036	5.42818	7.36528	6.12178	3.1268	4.83123	6.95141
Chr6.g1142	20.0679	25.0754	18.1979	9.66723	10.8805	8.45052	4.77981	9.3824	9.39963
Chr1.g697	10.8099	11.1656	8.74202	2.58976	2.56457	4.12219	0.77098	2.11097	1.87452
Chr6.g1640	64.8915	89.2012	73.3684	15.3972	31.5842	24.606	5.3001	12.8143	12.5768
Chr6.g429	35.7221	31.672	30.447	4.46701	7.06934	7.44972	1.73916	2.63156	2.76726
Chr7.g1640	106.337	105.364	93.5549	33.886	42.6636	47.9426	14.8396	22.0843	21.8157
Chr3.g2378	111.389	102.588	90.1826	13.6756	28.8525	37.6374	4.11006	4.48028	3.72764
Chr4.g2505	5.24342	6.34014	4.53847	0.849409	1.76558	0.848017	0	0.305797	0
Chr5.g850	17.1661	19.1672	18.7284	2.72452	5.66317	6.32013	0.866989	3.46185	3.15499
Chr5.g1811	60.7754	66.6702	81.0026	17.6153	27.3724	24.4161	6.01365	11.2673	15.0208
Chr3.g2570	45.4593	46.9473	35.7745	12.3852	29.8866	19.3291	6.54601	14.299	14.8028
Chr6.g1401	60.5431	88.6807	73.0431	27.9142	45.4947	42.7527	10.9633	26.2655	31.9165
Chr1.g1593	583.234	705.115	456.335	303.906	367.934	262.946	130.302	176.532	239.552
Chr3.g1056	29.3236	37.0419	20.9428	8.66846	13.902	14.3989	2.42554	7.66734	7.39319
Chr2.g2006	8.95633	11.8349	11.556	2.4161	3.96274	4.40969	1.0892	2.56869	2.82026
Chr6.g279	69.842	104.834	51.8468	1.81734	7.84245	11.7539	0.356205	5.20566	4.58668
Chr6.g1314	8.06766	10.1774	7.50455	1.77239	4.20541	5.67571	0.723629	3.75624	4.49011
Chr1.g116	16.8032	16.6149	14.3713	6.0961	9.30831	10.7877	3.41242	8.11298	8.5751
Chr2.g965	16.8381	23.7649	24.6648	1.88293	7.30584	9.52453	0.113178	2.7115	4.81557
Chr1.g445	34.4939	47.0012	36.4601	10.522	9.58802	10.9031	4.09148	9.10209	7.14871
Chr6.g1200	8.02605	6.24184	7.06014	0.714456	1.01067	0.832167	0.0357869	0.428687	0.500882
Chr1.g1571	4.01237	5.24277	5.51431	0.453421	0.414691	1.10454	0.212582	0.450533	1.19014
Chr6.g2211	5.59204	7.28251	7.59836	3.27472	3.60361	2.88472	2.35707	2.70462	3.72267
Chr3.g1039	26.1593	24.8783	10.7561	0.260023	0.135121	0.778792	0.11722	0.140417	0.131252
Chr5.g1913	2.75148	3.54083	2.07266	0.372213	0.550503	0.571697	0.3485	0.572081	0.563644
Chr4.g939	10.18	13.3651	10.96	1.36373	3.64454	4.04559	1.12417	2.01994	1.69142
Chr5.g1118	2.74764	4.87026	2.14808	0.222553	0.269848	0.444376	0.0334428	0.0801214	0.112338
Chr4.g1852	9.91998	7.36481	15.7789	2.20217	1.47131	1.72744	0.141822	1.18921	0.952789
Chr1.g2934	11.6987	10.9114	12.3129	2.85577	4.20086	3.46517	0.633799	2.18276	2.39511
Chr8.g1128	17.8932	16.2986	17.4399	7.71384	10.0627	9.08211	4.07702	9.19306	8.75412
Chr8.g1575	38.4019	44.6116	33.8269	8.57131	11.1231	8.88106	1.5456	8.60679	7.48372
Chr1.g3386	16.7662	23.6233	23.878	9.33154	13.677	10.3912	5.8247	6.58971	7.00501
Chr3.g457	6.06664	8.69422	6.46472	1.38387	2.77731	1.90566	0.559322	2.5254	1.10802
Chr8.g608	12.0391	9.27186	14.4076	0.952608	2.59886	0.713286	0.107361	1.86479	0.360635
Chr3.g2244	11.4349	12.138	10.6448	8.03382	10.4369	5.89017	4.41396	9.35467	6.46301
Chr1.g1128	11.7144	19.2046	8.50642	4.23998	7.88781	7.57713	1.26153	3.52608	3.38153
Chr1.g2953	12.7895	16.1569	8.48081	3.16769	21.5088	6.32499	0.349071	6.99447	4.86791
Chr8.g1132	260.889	328.603	178.053	178.376	210.328	169.805	127.215	117.441	111.953
Chr8.g915	8.8499	8.07797	3.95169	3.34639	3.87738	2.46053	1.7736	0.561668	1.36958
Chr3.g410	52.3836	80.4354	8.62727	10.0867	19.2322	5.07296	0.683786	0.737189	1.53127
Chr5.g633	14.8896	15.1397	5.72359	11.5304	5.63227	6.33135	2.28712	2.36612	3.14291
Chr1.g461	56.1301	72.7275	38.1493	48.0134	78.8611	56.9437	17.9606	26.4184	21.0844
Chr1.g343	100.845	127.938	93.3939	24.8221	80.686	64.1945	0.357128	10.8376	0
Chr6.g335	69.4686	80.5761	63.9072	14.2371	40.208	33.8177	5.457	7.83682	2.70793
Chr7.g1366	13.8687	42.3049	5.11697	2.96881	7.45656	1.72897	0.892241	2.67201	2.24784
Chr5.g1063	29.3771	32.4519	30.3073	21.8592	24.1407	20.3765	13.4294	16.6522	15.1182
Chr7.g239	117.699	150.128	80.6582	61.8855	74.1455	60.1132	26.3328	21.8276	26.6969
Chr2.g1070	64.4933	93.4709	17.1539	5.52917	18.4886	1.68003	0.216747	1.29819	1.45615
Chr4.g985	11.1704	9.88882	2.2965	2.05413	6.57764	1.2748	0.10011	0.479681	0.392325
[truncated: 7,241 more rows]
