# Supplementary material for: Integrated Metabolomics and Transcriptomics Analysis Reveals the Biosynthetic Mechanism of Isoquinoline Alkaloids in Different Tissues of Hypecoum erectum L
Source: Curr Issues Mol Biol. 2026 Mar 13;48(3):309. doi: 10.3390/cimb48030309 (PMC13025860; doi:10.3390/cimb48030309)
Supplement: Supplementary file 1 [file cimb-48-00309-s001.zip › Table S5.xlsx]

## Sheet: Sheet1
Index	Root1	Root2	Root3	Stem1	Stem2	Stem3	Leaf1	Leaf2	Leaf3
Corydaline	24230000	43880000	39400000	8129000	19790000	18240000	12290000	17570000	12580000
Salutaridine	96910	11600	16440	5938	17020	2376	179500	265300	116600
Tetrahydropalmatine	52630000	27860000	10290000	1531000	4629000	2502000	9698000	11630000	9115000
Palmatine	310700	283400	677200	127236	186866	198300	156563	69640	93040
Berberine	159700	995300	1623000	277600	989100	1560000	193300	574900	484700
Protopine	904900000	1013000000	975600000	257500000	378600000	389700000	698700000	602800000	620600000
Magnoflorine	14230000	1182000	5916000	41070	21570	47420	247600	60620	85780
Stylopine	710600	867300	774900	59400	174800	230500	548400	348100	350400
Sanguinarine	348600000	96440000	150900000	983700	1922000	214000	2274000	473100	109400
