# Supplementary material for: Integrated Metabolomics and Transcriptomics Analysis Reveals the Biosynthetic Mechanism of Isoquinoline Alkaloids in Different Tissues of Hypecoum erectum L
Source: Curr Issues Mol Biol. 2026 Mar 13;48(3):309. doi: 10.3390/cimb48030309 (PMC13025860; doi:10.3390/cimb48030309)
Supplement: Supplementary file 1 [file cimb-48-00309-s001.zip › Table S6.xlsx]

## Sheet: Sheet1
GENE	Root1	Root2	Root3	Stem1	Stem2	Stem3	Leaf1	Leaf2	Leaf3
CYP82N2_3	0	0	0	0	0.0500636	0.0480917	0.347451	0.208104	0.34041
CYP82N2_3	0.192881	0	0	0.144512	0	0.0480917	0.260588	0.104052	0.0972601
CYP82N2_3	0.099255	0	0	0	0	0	0	0.160633	0
CYP82N2_3	0	0.050461	0	0.0991528	0.154574	0	0.0893977	0.107088	0.0500492
CYP82N2_3	0	0	0.0497215	0.0480798	0.149907	0	0	0.311567	0.194153
CYP82N2_3	0	0	0	0.336558	0	0	0.303446	0	0
CYP82N2_3	0	0	0	0.0480798	0	0	0.216747	0	0
CYP82N2_3	0	0.0978753	0	0.0961595	0.0999383	0	0.563543	0.0519278	0.0970766
CYP82N2_3	0.144388	0.0489376	0	0.817356	0	0	0.82364	0.0519278	0
CYP82N2_3	0.0966232	0	0	0.144786	0	0	1.04433	0	0
CYP82N2_3	0	0	0	0.0478091	0.0496879	0	0.0862109	0.154906	0.0965302
CYP82N2_3	31.8739	22.9645	12.5186	0.847839	0.146859	0	3.69472	0.508719	0.855925
AOC3	86.2696	76.997	84.5217	84.8598	14.669	75.0027	13.9168	55.081	504.047
AOC3	336.372	163.466	380.207	499.265	254.878	489.851	165.396	289.278	453.943
AOC3	67.2791	71.6307	106.679	32.2323	25.2081	26.2466	16.2195	9.76689	10.0097
AOC3	25.6694	29.7637	28.5789	8.74045	9.48469	12.993	2.66547	5.30999	8.88869
AOC3	0	0	0	0.0429718	0	0	0	0	0
AOC3	0	0	0	0	0	0.0735275	0	0	0.0743506
DDC	8.79966	15.0189	8.76609	8.94758	14.3023	12.4329	5.7556	15.9931	13.4173
DDC	2.3899	2.92597	4.78676	0.43851	4.10168	22.1328	0	1.57868	0.590255
DDC	7.1697	7.88523	1.25967	190.752	27.8002	9.68005	10.4992	8.3144	0.196752
DDC	476.513	630.721	517.113	0	0	0.0504772	0	0	0
DDC	44.9702	100.131	1.0499	1.52285	1.26615	2.53392	0.594976	0.712714	1.38363
DDC	0	0.103129	0.104781	1.9251	1.26363	2.57946	0.456764	0.273576	0.255719
E1.10.3.1	0	0.176442	0.224085	0.130012	0	0.216331	0.078147	0.0936113	0.131252
E1.10.3.1	26.3881	7.83645	20.4674	2.88715	0.391384	0.501291	5354.02	22.8218	15.7562
E1.10.3.1	0.679833	0.571034	0.458037	2.77559	11.2931	2.24042	89.3185	20.1868	2.65301
E1.10.3.1	10.7674	9.167	0.441413	1.87809	0.532335	0.894893	0.0769689	0.4149	0.387819
CYP719A1_2_3_13	0.102444	0.572905	0.158749	0	0	0.102171	0	0.0552645	0.154972
CYP719A1_2_3_13	76.1685	182.389	7.53678	40.8736	24.5239	12.822	12.2228	23.5586	5.86537
CYP719A1_2_3_13	67.0554	90.6499	0.0525996	0.559491	1.63871	1.26949	0.412728	0.714136	0.154044
TAT	6.94626	4.09531	8.50271	11.6624	7.75723	14.4959	4.15341	5.60511	10.4196
TAT	8.94612	10.9402	13.9255	12.4996	12.2377	10.3088	204.599	17.8695	27.9199
TAT	178.56	152.905	171.792	97.6821	95.5303	89.7081	47.0992	69.5251	178.178
E2.1.1.122	16.5557	24.2753	19.5257	255.746	235.697	226.13	164.09	341.3	181.295
E2.1.1.122	82.9205	124.772	17.3236	16.8935	10.6967	13.6769	3.0079	2.52985	5.15939
SMT	31.5555	59.7893	0.14361	2.29132	5.26787	3.25805	0.187808	5.99928	0.0700962
STOX	0	0.0991853	0.050387	0	0.050638	0.14593	0.263578	0	0.344316
STOX	1.06893	0	0.050195	3.10641	0	0	1.35663	1.52025	4.94906
GOT2	177.484	253.052	102.941	324.586	176.392	130.122	412.693	163.583	107.239
NCS	34.3523	155.224	98.3242	20.3438	4.71584	0.870018	17.1772	7.20498	1.3348
ASP5	166.928	185.306	113.024	176.42	128.652	92.9182	196.508	105.552	104.353
GOT1	139.5	157.18	73.3559	118.039	110.2	77.4835	75.2217	64.901	55.7794
BBE1	9.9657	16.0363	7.1312	0.867676	1.23401	2.78113	0.288219	0.295932	2.67396
CYP80B1	12.2607	8.71608	2.79088	0.83038	0.59332	1.60622	0.982646	0.560524	2.30532
E2.1.1.128	15.7151	20.7264	0.470578	1.93392	11.6457	1.76039	0.205136	16.4639	1.2633
CNMT	0.644879	0.0728566	0.222071	1.14527	0.371961	0.142924	0.516297	0.0773082	0
CYP719A14	102.131	210.07	14.6849	123.748	125.578	57.5487	29.4352	51.5769	20.3577
E2.1.1.116	31.7776	59.4938	1.63772	1.94356	0.448876	1.65292	0.454312	0.777449	1.38074
PSOMT1	0	0	0.221449	0	0	0	0	0.154183	0
