# Supplementary material for: Integrated Metabolomics and Transcriptomics Analysis Reveals the Biosynthetic Mechanism of Isoquinoline Alkaloids in Different Tissues of Hypecoum erectum L
Source: Curr Issues Mol Biol. 2026 Mar 13;48(3):309. doi: 10.3390/cimb48030309 (PMC13025860; doi:10.3390/cimb48030309)
Supplement: Supplementary file 1 [file cimb-48-00309-s001.zip › Table S7.xlsx]

## Sheet: Sheet1
Symbol	Family	Description
TRP3	MYB_related	OVA17848.1 SANT/Myb domain [Macleaya cordata]
SCL14	GRAS	OVA17847.1 Transcription factor GRAS [Macleaya cordata]
SCL14	GRAS	OVA17847.1 Transcription factor GRAS [Macleaya cordata]
WRKY49	WRKY	OVA17832.1 DNA-binding WRKY [Macleaya cordata]
APUM1	G2-like	OVA17818.1 Pumilio RNA-binding repeat [Macleaya cordata]
STK	GeBP	OVA17794.1 Protein of unknown function DUF573 [Macleaya cordata]
ILR3	bHLH	OVA17777.1 Myc-type [Macleaya cordata]
MYB1	MYB	OVA17722.1 SANT/Myb domain [Macleaya cordata]
YAB2	YABBY	XP_026386777.1 putative axial regulator YABBY 2 isoform X2 [Papaver somniferum]
DREB2C	ERF	OVA02806.1 AP2/ERF domain [Macleaya cordata]
RLT1	HB-other	OVA01153.1 Homeobox domain [Macleaya cordata]
-	bHLH	OVA01017.1 Myc-type [Macleaya cordata]
NAC032	NAC	BBH02265.1 NAC domain containing protein 32 [Prunus dulcis]
RR26	ARR-B	DAD18778.1 TPA_asm: hypothetical protein HUJ06_020241 [Nelumbo nucifera]
RAP2-11	ERF	EOX96090.1 AP2/ERF domain-containing transcription factor [Theobroma cacao]
LBD12	LBD	XP_010264550.1 PREDICTED: LOB domain-containing protein 12 [Nelumbo nucifera] DAD28109.1 TPA_asm: hypothetical protein HUJ06_029577 [Nelumbo nucifera]
SCL28	GRAS	OVA14158.1 Transcription factor GRAS [Macleaya cordata]
ANL2	HD-ZIP	OVA14140.1 Homeobox domain [Macleaya cordata]
MYB3R1	MYB	OVA14115.1 SANT/Myb domain [Macleaya cordata]
LAF1	MYB_related	KAF8380276.1 hypothetical protein HHK36_027758 [Tetracentron sinense]
MYB17	MYB	OVA14082.1 SANT/Myb domain [Macleaya cordata]
NFYC1	NF-YC	XP_038971565.1 nuclear transcription factor Y subunit C-2-like [Phoenix dactylifera]
ERF026	ERF	KAF8379411.1 hypothetical protein HHK36_028846 [Tetracentron sinense]
ERF024	ERF	PIA49658.1 hypothetical protein AQUCO_01300433v1 [Aquilegia coerulea]
DREB1B	ERF	OVA16162.1 AP2/ERF domain [Macleaya cordata]
DREB1C	ERF	OVA16162.1 AP2/ERF domain [Macleaya cordata]
NTL8	NAC	TXG49227.1 hypothetical protein EZV62_025102 [Acer yangbiense]
HD1	TALE	KAF9614800.1 hypothetical protein IFM89_020654 [Coptis chinensis]
NAC071	NAC	XP_015583216.1 NAC domain-containing protein 41 [Ricinus communis]
-	Trihelix	OUZ99459.1 hypothetical protein BVC80_8973g3 [Macleaya cordata]
KEA5	GRF	XP_026380267.1 K(+) efflux antiporter 5-like isoform X2 [Papaver somniferum] XP_026409580.1 K(+) efflux antiporter 5-like [Papaver somniferum]
LBD18	LBD	OVA07709.1 hypothetical protein BVC80_1827g74 [Macleaya cordata]
ODO1	MYB	OVA19535.1 SANT/Myb domain [Macleaya cordata]
NAC007	NAC	OVA16323.1 NAC domain [Macleaya cordata]
YAB1	YABBY	OVA06720.1 YABBY protein [Macleaya cordata]
SCL6	GRAS	OVA09804.1 Transcription factor GRAS [Macleaya cordata]
HOX6	HD-ZIP	KAF8379943.1 hypothetical protein HHK36_027408 [Tetracentron sinense]
FOLK	LBD	CAA2954038.1 probable phytol kinase 3, chloroplastic [Olea europaea subsp. europaea]
ASIL2	Trihelix	OVA02758.1 hypothetical protein BVC80_9093g107 [Macleaya cordata]
ZAT9	C2H2	DAD47783.1 TPA_asm: hypothetical protein HUJ06_017720 [Nelumbo nucifera]
ZAT3	C2H2	XP_010258926.1 PREDICTED: zinc finger protein ZAT9-like [Nelumbo nucifera]
UNE10	bHLH	PSS24128.1 Transcription factor like [Actinidia chinensis var. chinensis]
SPL7	SBP	XP_034708428.1 squamosa promoter-binding-like protein 7 isoform X1 [Vitis riparia]
SPL8	SBP	GAV61664.1 SBP domain-containing protein [Cephalotus follicularis]
JA2	NAC	KAG6667664.1 hypothetical protein CIPAW_01G116900 [Carya illinoinensis]
ERF035	ERF	OVA04153.1 AP2/ERF domain [Macleaya cordata]
HAT4	HD-ZIP	XP_010258803.1 PREDICTED: homeobox-leucine zipper protein HAT4-like [Nelumbo nucifera]
ABI4	ERF	OVA02751.1 AP2/ERF domain [Macleaya cordata]
ERF5	ERF	XP_010275423.1 PREDICTED: ethylene-responsive transcription factor ERF105-like [Nelumbo nucifera] DAD18393.1 TPA_asm: hypothetical protein HUJ06_019856 [Nelumbo nucifera]
ERF1A	ERF	OVA04120.1 AP2/ERF domain [Macleaya cordata]
LBD20	LBD	OVA00894.1 hypothetical protein BVC80_9081g56 [Macleaya cordata]
SCL3	GRAS	OVA10283.1 Transcription factor GRAS [Macleaya cordata]
BHLH51	bHLH	XP_010253805.1 PREDICTED: transcription factor bHLH51-like [Nelumbo nucifera] DAD26266.1 TPA_asm: hypothetical protein HUJ06_027734 [Nelumbo nucifera]
NPF7.1	C3H	OVA09745.1 Proton-dependent oligopeptide transporter family [Macleaya cordata]
-	M-type_MADS	KAF8403498.1 hypothetical protein HHK36_011602 [Tetracentron sinense]
-	M-type_MADS	KAF8403498.1 hypothetical protein HHK36_011602 [Tetracentron sinense]
AGL15	MIKC_MADS	OVA04014.1 Transcription factor [Macleaya cordata]
At2g41710	AP2	KAF3442684.1 hypothetical protein FNV43_RR16601 [Rhamnella rubrinervis]
NAC104	NAC	XP_022749101.1 NAC domain-containing protein 104-like isoform X1 [Durio zibethinus]
ECPAS	SRS	OVA18531.1 Proteasome stabiliser ECM29 [Macleaya cordata]
MYB52	MYB	KAF9599703.1 hypothetical protein IFM89_001649 [Coptis chinensis]
ERF110	ERF	PIA41181.1 hypothetical protein AQUCO_02300168v1 [Aquilegia coerulea]
BZIP12	bZIP	OVA15472.1 Basic-leucine zipper domain [Macleaya cordata]
VIP1	bZIP	OVA19040.1 Basic-leucine zipper domain [Macleaya cordata]
DOF3.5	Dof	KAF6154929.1 hypothetical protein GIB67_018366 [Kingdonia uniflora]
Os08g0135800	C3H	OVA08605.1 zinc finger protein [Macleaya cordata]
SCL1	GRAS	OVA10957.1 Transcription factor GRAS [Macleaya cordata]
WRKY55	WRKY	XP_026384456.1 WRKY transcription factor 55-like [Papaver somniferum]
PHL3	G2-like	OVA01610.1 SANT/Myb domain [Macleaya cordata]
At5g58620	C3H	OVA02707.1 zinc finger protein [Macleaya cordata]
GT-3B	Trihelix	RZC79487.1 hypothetical protein C5167_003693 [Papaver somniferum]
At5g02700	FAR1	ONI20404.1 hypothetical protein PRUPE_2G013600 [Prunus persica]
MYB305	MYB	OVA02292.1 SANT/Myb domain [Macleaya cordata]
PHR2	G2-like	OVA02330.1 SANT/Myb domain [Macleaya cordata]
RKD1	Nin-like	DAD31269.1 TPA_asm: hypothetical protein HUJ06_010120 [Nelumbo nucifera]
ATML1	HD-ZIP	OVA02358.1 Ankyrin repeat [Macleaya cordata]
-	M-type_MADS	KAB1213262.1 Agamous-like MADS-box protein AGL93 [Morella rubra]
-	C2H2	OVA02385.1 zinc finger protein [Macleaya cordata]
NAC031	NAC	OVA02384.1 NAC domain [Macleaya cordata]
-	M-type_MADS	KAB1213262.1 Agamous-like MADS-box protein AGL93 [Morella rubra]
MYB4	MYB	OVA14897.1 SANT/Myb domain [Macleaya cordata]
ERF098	ERF	RYQ91985.1 hypothetical protein Ahy_B09g098054 isoform B [Arachis hypogaea]
BHLH104	bHLH	XP_026422882.1 transcription factor bHLH104-like [Papaver somniferum]
CRL1	LBD	XP_010262268.1 PREDICTED: LOB domain-containing protein 29 [Nelumbo nucifera] DAD36736.1 TPA_asm: hypothetical protein HUJ06_007377 [Nelumbo nucifera]
PARP1	LBD	RDY02952.1 Poly [ADP-ribose] polymerase 1, partial [Mucuna pruriens]
SUP	C2H2	OVA02457.1 zinc finger protein [Macleaya cordata]
-	FAR1	OVA14425.1 zinc finger protein [Macleaya cordata]
ERF12	ERF	XP_010278126.1 PREDICTED: ethylene-responsive transcription factor 9-like [Nelumbo nucifera]
WRKY74	WRKY	OVA05322.1 DNA-binding WRKY [Macleaya cordata]
UNE12	bHLH	OVA05347.1 Myc-type [Macleaya cordata]
-	NAC	-
CPRF2	bZIP	OVA05353.1 Basic-leucine zipper domain [Macleaya cordata]
MYB64	MYB	KAF8402688.1 hypothetical protein HHK36_010776 [Tetracentron sinense]
IDD12	C2H2	OVA05386.1 zinc finger protein [Macleaya cordata]
-	C2H2	OVA17646.1 zinc finger protein [Macleaya cordata]
NFYC3	NF-YC	OVA05506.1 Transcription factor CBF/NF-Y/archaeal histone [Macleaya cordata]
At3g05190	FAR1	XP_022719756.1 branched-chain-amino-acid aminotransferase-like protein 1 [Durio zibethinus]
ARF4	ARF	KAF5206726.1 Auxin response factor, partial [Thalictrum thalictroides]
DIVARICATA	MYB	OVA17668.1 SANT/Myb domain [Macleaya cordata]
At2g47850	C3H	OVA04348.1 zinc finger protein [Macleaya cordata]
At2g47850	C3H	OVA04348.1 zinc finger protein [Macleaya cordata]
ERF086	ERF	OVA04347.1 AP2/ERF domain [Macleaya cordata]
NFYB5	NF-YB	KAF8401511.1 hypothetical protein HHK36_012451 [Tetracentron sinense]
LD	HB-other	OVA04318.1 Homeobox domain [Macleaya cordata]
ARR2	ARR-B	XP_010268090.1 PREDICTED: two-component response regulator ARR2-like isoform X1 [Nelumbo nucifera] DAD33196.1 TPA_asm: hypothetical protein HUJ06_012047 [Nelumbo nucifera]
GATA15	GATA	OVA02576.1 zinc finger protein [Macleaya cordata]
FRS11	FAR1	OVA02572.1 FAR1 DNA binding domain [Macleaya cordata]
MYB12	MYB	OVA02562.1 SANT/Myb domain [Macleaya cordata]
CAMTA5	CAMTA	XP_010259339.1 PREDICTED: calmodulin-binding transcription activator 5 isoform X1 [Nelumbo nucifera] DAD38230.1 TPA_asm: hypothetical protein HUJ06_008871 [Nelumbo nucifera]
BZIP53	bZIP	KAF9618184.1 hypothetical protein IFM89_000653 [Coptis chinensis]
OSH6	TALE	XP_010259298.1 PREDICTED: homeobox protein knotted-1-like 1 isoform X1 [Nelumbo nucifera] XP_010259299.1 PREDICTED: homeobox protein knotted-1-like 1 isoform X1 [Nelumbo nucifera] DAD38258.1 TPA_asm: hypothetical protein HUJ06_008899 [Nelumbo nucifera]
RGL1	GRAS	OVA02529.1 Transcription factor GRAS [Macleaya cordata]
WRKY65	WRKY	OVA02525.1 DNA-binding WRKY [Macleaya cordata]
WRKY48	WRKY	KAF8401296.1 hypothetical protein HHK36_012229 [Tetracentron sinense]
MYB2	MYB	AAL84762.1 typical P-type R2R3 Myb protein, partial [Sorghum bicolor]
RAP	GeBP	KAA8536687.1 hypothetical protein F0562_029165 [Nyssa sinensis]
WRKY42	WRKY	KAF8394753.1 hypothetical protein HHK36_020970 [Tetracentron sinense]
AGL80	M-type_MADS	KAF9595205.1 hypothetical protein IFM89_037791 [Coptis chinensis]
PIL15	bHLH	OVA13505.1 Myc-type [Macleaya cordata]
MYB61	MYB	OVA13504.1 SANT/Myb domain [Macleaya cordata]
ERF003	ERF	XP_002285373.1 PREDICTED: protein PPLZ02 [Vitis vinifera] XP_034682649.1 protein PPLZ02 [Vitis riparia] ANT73695.1 ethylene transcription factor [Vitis vinifera] RVX19490.1 Ethylene-responsive transcription factor ERF003 [Vitis vinifera]
ZFP1	C2H2	XP_010265671.1 PREDICTED: zinc finger protein 1-like [Nelumbo nucifera] DAD27351.1 TPA_asm: hypothetical protein HUJ06_028819 [Nelumbo nucifera]
CPL4	WRKY	XP_026403900.1 RNA polymerase II C-terminal domain phosphatase-like 4 isoform X1 [Papaver somniferum]
TPS10	WRKY	KAF8391448.1 hypothetical protein HHK36_023753 [Tetracentron sinense]
At1g16060	ERF	OMO68966.1 hypothetical protein CCACVL1_19735 [Corchorus capsularis]
NFYA10	NF-YA	KAF5194787.1 Nuclear transcription factor y subunit a-10 [Thalictrum thalictroides]
NAC032	NAC	XP_021682989.1 NAC transcription factor ONAC010-like [Hevea brasiliensis]
COL4	CO-like	OVA02102.1 zinc finger protein [Macleaya cordata] OVA09437.1 zinc finger protein [Macleaya cordata]
MYB36	MYB	OVA16317.1 SANT/Myb domain [Macleaya cordata]
ARR10	ARR-B	XP_010259819.1 PREDICTED: two-component response regulator ORR24-like isoform X2 [Nelumbo nucifera]
AIL5	AP2	OVA19000.1 AP2/ERF domain [Macleaya cordata]
SPL8	SBP	PIA40827.1 hypothetical protein AQUCO_02400116v1 [Aquilegia coerulea]
Os07g0679700	B3	OVA17284.1 B3 DNA binding domain [Macleaya cordata]
HAT14	HD-ZIP	OVA13031.1 Homeobox domain [Macleaya cordata]
WRKY11	WRKY	XP_010265415.1 PREDICTED: probable WRKY transcription factor 17 [Nelumbo nucifera]
At4g29890	LBD	PIA43671.1 hypothetical protein AQUCO_01800022v1 [Aquilegia coerulea]
BLH1	TALE	OVA07153.1 Homeobox domain [Macleaya cordata]
GATA24	GATA	OVA07529.1 zinc finger protein [Macleaya cordata]
BHLH35	bHLH	XP_009348093.1 PREDICTED: transcription factor bHLH35-like [Pyrus x bretschneideri]
PRH	HB-PHD	OUZ99213.1 Homeobox domain [Macleaya cordata]
NAC100	NAC	KAF8392799.1 hypothetical protein HHK36_021036 [Tetracentron sinense]
RISBZ4	bZIP	XP_026458342.1 bZIP transcription factor RISBZ4-like isoform X1 [Papaver somniferum]
ARF19	ARF	OVA19271.1 AUX/IAA protein [Macleaya cordata]
-	Trihelix	OVA19304.1 Myb-like domain [Macleaya cordata]
SPL12	SBP	OVA19324.1 Transcription factor [Macleaya cordata]
ERF015	ERF	OVA19328.1 AP2/ERF domain [Macleaya cordata]
PHL6	G2-like	OVA19340.1 SANT/Myb domain [Macleaya cordata]
E2FA	E2F/DP	OVA07115.1 Transcription factor E2F/dimerization partner (TDP) [Macleaya cordata]
NTL8	NAC	OVA07097.1 NAC domain [Macleaya cordata]
NIT4B	TCP	OVA07094.1 Carbon-nitrogen hydrolase [Macleaya cordata]
ARF31	B3	OVA07092.1 AP2/ERF domain [Macleaya cordata]
-	NAC	-
BZIP18	bZIP	KAA8539687.1 hypothetical protein F0562_026379 [Nyssa sinensis]
SRM1	MYB	KAF8396386.1 hypothetical protein HHK36_018003 [Tetracentron sinense]
WTF9	NAC	OVA19066.1 Plant organelle RNA recognition domain [Macleaya cordata]
pole3	NF-YB	KAF5931164.1 hypothetical protein HYC85_032037 [Camellia sinensis]
FDX3	FAR1	OVA06017.1 2Fe-2S ferredoxin-type domain [Macleaya cordata]
At1g67190	bZIP	OVA06008.1 F-box domain [Macleaya cordata]
ABI5	bZIP	XP_026424821.1 ABSCISIC ACID-INSENSITIVE 5-like protein 1 isoform X2 [Papaver somniferum]
GRF4	GRF	XP_010243928.1 PREDICTED: growth-regulating factor 3 [Nelumbo nucifera]
DREB1D	ERF	OVA05956.1 AP2/ERF domain [Macleaya cordata]
-	bZIP	OVA05970.1 Basic-leucine zipper domain [Macleaya cordata]
ERF024	ERF	XP_021908529.1 ethylene-responsive transcription factor ERF024 [Carica papaya]
PTL	Trihelix	PPR95583.1 hypothetical protein GOBAR_AA25091 [Gossypium barbadense]
PTL	Trihelix	OVA05940.1 SANT/Myb domain [Macleaya cordata]
AS1	MYB	OVA05926.1 SANT/Myb domain [Macleaya cordata]
MYB3R5	MYB	OVA05922.1 SANT/Myb domain [Macleaya cordata]
NAC021	NAC	KAG6667664.1 hypothetical protein CIPAW_01G116900 [Carya illinoinensis]
NAC021	NAC	KAG6667664.1 hypothetical protein CIPAW_01G116900 [Carya illinoinensis]
DOF3.6	Dof	OVA06250.1 zinc finger protein [Macleaya cordata]
RAP2-4	ERF	OVA03126.1 AP2/ERF domain [Macleaya cordata]
MYBAS1	MYB	XP_010260061.1 PREDICTED: transcription factor MYB59-like isoform X2 [Nelumbo nucifera]
ZAT5	C2H2	KAB2038530.1 hypothetical protein ES319_D03G151800v1 [Gossypium barbadense] PPD76024.1 hypothetical protein GOBAR_DD27040 [Gossypium barbadense]
-	FAR1	GER43469.1 FAR1-related sequence 2, partial [Striga asiatica]
At5g60050	NAC	XP_010260115.1 PREDICTED: BTB/POZ domain-containing protein At5g60050 [Nelumbo nucifera] DAD27875.1 TPA_asm: hypothetical protein HUJ06_029343 [Nelumbo nucifera]
-	NAC	XP_010260126.1 PREDICTED: uncharacterized protein LOC104599327 [Nelumbo nucifera] DAD27880.1 TPA_asm: hypothetical protein HUJ06_029348 [Nelumbo nucifera]
WRKY4	WRKY	OVA18208.1 DNA-binding WRKY [Macleaya cordata]
Os01g0834700	C3H	OVA18200.1 zinc finger protein [Macleaya cordata]
RVE8	MYB_related	OVA18187.1 SANT/Myb domain [Macleaya cordata]
AP2-1	AP2	KAF8402777.1 hypothetical protein HHK36_010867 [Tetracentron sinense]
NFYB10	NF-YB	GAV70263.1 CBFD_NFYB_HMF domain-containing protein/Aminotran_4 domain-containing protein, partial [Cephalotus follicularis]
DOF1.1	Dof	KAA8543994.1 hypothetical protein F0562_021829 [Nyssa sinensis]
NCOR2	MYB_related	OVA18114.1 SANT/Myb domain [Macleaya cordata]
ARF4	ARF	OVA18113.1 AUX/IAA protein [Macleaya cordata]
NAC056	NAC	KAF5183138.1 Nac domain [Thalictrum thalictroides]
-	NAC	XP_010480185.1 PREDICTED: NAC domain-containing protein 86-like [Camelina sativa] XP_010480187.1 PREDICTED: NAC domain-containing protein 86-like [Camelina sativa]
-	NF-YC	XP_026418117.1 histone H3.v1-like [Papaver somniferum]
REV	HD-ZIP	OVA18075.1 Homeobox domain [Macleaya cordata]
ARF18	ARF	XP_010264667.1 PREDICTED: auxin response factor 18-like [Nelumbo nucifera]
GATA8	GATA	OVA18067.1 zinc finger protein [Macleaya cordata]
ELF6	C2H2	OVA18043.1 JmjC domain [Macleaya cordata]
BLH8	TALE	OVA18042.1 Homeobox domain [Macleaya cordata]
PCF1	TCP	XP_031279059.1 transcription factor TCP11-like [Pistacia vera] XP_031285741.1 transcription factor TCP11 [Pistacia vera]
DPB	E2F/DP	XP_010253993.1 PREDICTED: transcription factor-like protein DPB isoform X2 [Nelumbo nucifera]
RAX2	MYB	XP_010241795.1 PREDICTED: transcription factor RAX2-like [Nelumbo nucifera]
MYB27	MYB	KAF7818670.1 transcription factor MYB59-like [Senna tora]
FIT	bHLH	KAF9594191.1 hypothetical protein IFM89_028848 [Coptis chinensis]
ZAT5	C2H2	KAF9594192.1 hypothetical protein IFM89_028849 [Coptis chinensis]
NAC078	NAC	OVA17954.1 NAC domain [Macleaya cordata]
WRKY24	WRKY	KAF8397177.1 hypothetical protein HHK36_016084 [Tetracentron sinense]
STOP2	C2H2	KAF8397754.1 hypothetical protein HHK36_016676 [Tetracentron sinense] KAF8397760.1 hypothetical protein HHK36_016682 [Tetracentron sinense]
-	FAR1	OVA14425.1 zinc finger protein [Macleaya cordata]
ATHB-51	HD-ZIP	XP_010278274.1 PREDICTED: homeobox-leucine zipper protein ATHB-22-like [Nelumbo nucifera] DAD28678.1 TPA_asm: hypothetical protein HUJ06_030146 [Nelumbo nucifera]
pyrH	Trihelix	OVA17879.1 Aspartate/glutamate/uridylate kinase [Macleaya cordata]
HDT1	C2H2	KAF7823279.1 histone deacetylase HDT1-like [Senna tora]
HSFA3	HSF	XP_026417840.1 heat stress transcription factor A-2b-like [Papaver somniferum]
SCL18	GRAS	KAF8409829.1 hypothetical protein HHK36_005908 [Tetracentron sinense]
NFYB6	NF-YB	KAF8414268.1 hypothetical protein HHK36_002268 [Tetracentron sinense]
ABC1K7	FAR1	XP_026392916.1 protein ACTIVITY OF BC1 COMPLEX KINASE 7, chloroplastic-like [Papaver somniferum] XP_026392917.1 protein ACTIVITY OF BC1 COMPLEX KINASE 7, chloroplastic-like [Papaver somniferum] RZC65891.1 hypothetical protein C5167_009583 [Papaver somniferum]
AGL29	M-type_MADS	OVA12437.1 Transcription factor [Macleaya cordata]
GT-2	Trihelix	OVA20127.1 SANT/Myb domain [Macleaya cordata]
BEH4	BES1	RZC45483.1 hypothetical protein C5167_038413, partial [Papaver somniferum]
NFYB3	NF-YB	XP_026406747.1 nuclear transcription factor Y subunit B-3-like [Papaver somniferum] RZC46056.1 hypothetical protein C5167_039003 [Papaver somniferum]
WRKY28	WRKY	OVA00985.1 DNA-binding WRKY [Macleaya cordata]
BHLH144	bHLH	OVA17113.1 Myc-type [Macleaya cordata]
FRS10	FAR1	OVA20148.1 FAR1 DNA binding domain [Macleaya cordata]
FRS10	FAR1	OVA20148.1 FAR1 DNA binding domain [Macleaya cordata]
AGL62	M-type_MADS	PKU85144.1 Agamous-like MADS-box protein AGL61 [Dendrobium catenatum]
SAP	SAP	XP_010270208.1 PREDICTED: transcriptional regulator STERILE APETALA [Nelumbo nucifera] DAD20249.1 TPA_asm: hypothetical protein HUJ06_021712 [Nelumbo nucifera]
ARF6	ARF	OVA12783.1 AUX/IAA protein [Macleaya cordata]
ZAT6	C2H2	KAF7140086.1 hypothetical protein RHSIM_Rhsim06G0235100 [Rhododendron simsii]
ADA2	MYB_related	OVA20155.1 zinc finger protein [Macleaya cordata]
BAM7	BES1	XP_010241187.1 PREDICTED: protein BZR1 homolog 3-like [Nelumbo nucifera] DAD37229.1 TPA_asm: hypothetical protein HUJ06_007870 [Nelumbo nucifera]
HOX32	HD-ZIP	OVA00325.1 Homeobox domain [Macleaya cordata]
PIL13	bHLH	OVA15860.1 Myc-type [Macleaya cordata]
WRKY14	WRKY	KAF8390951.1 hypothetical protein HHK36_023251 [Tetracentron sinense]
MYB63	MYB	XP_010247284.1 PREDICTED: transcription factor MYB3-like [Nelumbo nucifera] DAD43645.1 TPA_asm: hypothetical protein HUJ06_001875 [Nelumbo nucifera]
PGLP1A	NAC	XP_010258607.1 PREDICTED: phosphoglycolate phosphatase 1B, chloroplastic-like [Nelumbo nucifera]
NAC035	NAC	RWW19170.1 hypothetical protein GW17_00016799, partial [Ensete ventricosum]
MTB3	bHLH	XP_010252341.1 PREDICTED: transcription factor bHLH3 [Nelumbo nucifera] XP_010252342.1 PREDICTED: transcription factor bHLH3 [Nelumbo nucifera]
FAR1	FAR1	CAA2969224.1 FAR1-RELATED SEQUENCE 5-like [Olea europaea subsp. europaea]
TINY	ERF	XP_010252352.1 PREDICTED: ethylene-responsive transcription factor ERF036-like [Nelumbo nucifera]
At1g10320	C3H	OVA09295.1 RNA recognition motif domain [Macleaya cordata]
AGL11	MIKC_MADS	OVA16326.1 Transcription factor [Macleaya cordata]
PAT1	GRAS	OVA15109.1 Transcription factor GRAS [Macleaya cordata]
WRKY46	WRKY	RZC46106.1 hypothetical protein C5167_039055 [Papaver somniferum]
At4g06598	bZIP	OVA05228.1 Basic-leucine zipper domain [Macleaya cordata]
BHLH80	bHLH	OVA05214.1 Myc-type [Macleaya cordata]
AGL82	M-type_MADS	OVA06104.1 Transcription factor [Macleaya cordata]
PHL7	G2-like	KAE8655718.1 Alpha/beta-Hydrolases superfamily protein isoform 1 [Hibiscus syriacus]
NSP2	GRAS	THG15048.1 hypothetical protein TEA_019348 [Camellia sinensis var. sinensis]
-	C2H2	KAF8411811.1 hypothetical protein HHK36_004370 [Tetracentron sinense]
FRS12	FAR1	OVA09490.1 zinc finger protein [Macleaya cordata]
FRS5	FAR1	OVA09490.1 zinc finger protein [Macleaya cordata]
FRS5	FAR1	XP_026445762.1 protein FAR1-RELATED SEQUENCE 7-like [Papaver somniferum] XP_026445763.1 protein FAR1-RELATED SEQUENCE 7-like [Papaver somniferum] XP_026445764.1 protein FAR1-RELATED SEQUENCE 7-like [Papaver somniferum] XP_026445765.1 protein FAR1-RELATED SEQUENCE 7-like [Papaver somniferum] XP_026445766.1 protein FAR1-RELATED SEQUENCE 7-like [Papaver somniferum]
NAC048	NAC	XP_026445722.1 NAC domain-containing protein 2-like [Papaver somniferum] RZC94436.1 hypothetical protein C5167_026166 [Papaver somniferum]
At5g28040	GeBP	OVA19481.1 Protein of unknown function DUF573 [Macleaya cordata]
MADS9	MIKC_MADS	XP_010269077.1 PREDICTED: floral homeotic protein PMADS 2 [Nelumbo nucifera]
ERF3	ERF	OVA20030.1 AP2/ERF domain [Macleaya cordata]
-	C3H	OVA20029.1 zinc finger protein [Macleaya cordata]
LET6	TALE	KZV16137.1 hypothetical protein F511_13273 [Dorcoceras hygrometricum]
-	MYB_related	OVA19709.1 SANT/Myb domain [Macleaya cordata]
WRKY6	WRKY	OVA09775.1 DNA-binding WRKY [Macleaya cordata]
-	MYB_related	OVA19709.1 SANT/Myb domain [Macleaya cordata]
At1g14600	G2-like	XP_026452223.1 putative Myb family transcription factor At1g14600 [Papaver somniferum] RZC46363.1 hypothetical protein C5167_039322 [Papaver somniferum]
MYB101	MYB_related	OVA07820.1 SANT/Myb domain [Macleaya cordata]
PDF2	HD-ZIP	OVA11125.1 Homeobox domain [Macleaya cordata]
ILR3	bHLH	PIA58474.1 hypothetical protein AQUCO_00500425v1 [Aquilegia coerulea]
AGL104	M-type_MADS	XP_015881061.2 agamous-like MADS-box protein AGL104 [Ziziphus jujuba]
-	C2H2	XP_010241023.1 PREDICTED: uncharacterized protein LOC104585747 [Nelumbo nucifera]
CIGR1	GRAS	OVA11649.1 Transcription factor GRAS [Macleaya cordata]
COL9	CO-like	OVA19738.1 zinc finger protein [Macleaya cordata]
BHLH123	bHLH	KAF8391439.1 hypothetical protein HHK36_023744 [Tetracentron sinense]
-	FAR1	OVA14425.1 zinc finger protein [Macleaya cordata]
MYB102	MYB	XP_007025822.2 PREDICTED: protein ODORANT1 [Theobroma cacao]
DPBF3	bZIP	KAF8414289.1 hypothetical protein HHK36_002291 [Tetracentron sinense]
DPBF3	bZIP	KAF8414289.1 hypothetical protein HHK36_002291 [Tetracentron sinense]
ERF088	ERF	OVA08091.1 AP2/ERF domain [Macleaya cordata]
Os07g0563300	B3	OVA13887.1 B3 DNA binding domain [Macleaya cordata]
NAC056	NAC	KAF8409323.1 hypothetical protein HHK36_005397 [Tetracentron sinense]
ABCG9	NAC	KAF8413924.1 hypothetical protein HHK36_001920 [Tetracentron sinense]
HSF24	HSF	OVA00587.1 Heat shock factor (HSF)-type [Macleaya cordata]
DOF5.6	Dof	OVA00371.1 zinc finger protein [Macleaya cordata]
DOF1.4	Dof	OVA00370.1 zinc finger protein [Macleaya cordata]
SPL5	SBP	OVA00369.1 Transcription factor [Macleaya cordata]
ERF9	ERF	XP_010260299.1 PREDICTED: ethylene-responsive transcription factor 4-like [Nelumbo nucifera]
NAC098	NAC	OVA00347.1 NAC domain [Macleaya cordata]
NAC073	NAC	PIA35115.1 hypothetical protein AQUCO_03600051v1 [Aquilegia coerulea]
ATHB-40	HD-ZIP	OVA11224.1 Helix-turn-helix motif [Macleaya cordata]
MGP	C2H2	OVA11222.1 zinc finger protein [Macleaya cordata]
VOZ1	VOZ	OVA03135.1 hypothetical protein BVC80_6119g1 [Macleaya cordata]
WOX9	WOX	KAF8411008.1 hypothetical protein HHK36_003547 [Tetracentron sinense]
LBD2	LBD	OVA14479.1 hypothetical protein BVC80_1037g13 [Macleaya cordata]
PTI5	ERF	OVA14480.1 AP2/ERF domain [Macleaya cordata]
BZIP02	bZIP	KAF6177178.1 hypothetical protein GIB67_025515 [Kingdonia uniflora]
TCP4	TCP	OVA14499.1 Transcription factor [Macleaya cordata]
BHLH30	bHLH	OVA09203.1 Myc-type [Macleaya cordata]
CDF4	Dof	OVA13632.1 zinc finger protein [Macleaya cordata]
ASIL2	Trihelix	OVA13625.1 hypothetical protein BVC80_373g18 [Macleaya cordata]
MOF1	G2-like	KAF8409060.1 hypothetical protein HHK36_005132 [Tetracentron sinense]
AP1	MIKC_MADS	AGX01574.1 FRUITFULL-like protein, partial [Dicentra eximia]
CDC5	MYB	OVA07556.1 SANT/Myb domain [Macleaya cordata]
NAP2	NAC	XP_015866516.1 protein CUP-SHAPED COTYLEDON 1-like [Ziziphus jujuba]
COL15	CO-like	OVA17413.1 zinc finger protein [Macleaya cordata]
-	M-type_MADS	OVA19644.1 Ribonuclease H domain [Macleaya cordata]
-	MYB_related	OVA15266.1 SANT/Myb domain [Macleaya cordata]
-	Trihelix	XP_026381569.1 uncharacterized protein LOC113276210 [Papaver somniferum] XP_026381570.1 uncharacterized protein LOC113276210 [Papaver somniferum] XP_026381571.1 uncharacterized protein LOC113276210 [Papaver somniferum] XP_026381572.1 uncharacterized protein LOC113276210 [Papaver somniferum] RZC58882.1 hypothetical protein C5167_006185 [Papaver somniferum]
DF1	Trihelix	OVA07855.1 SANT/Myb domain [Macleaya cordata]
RAM1	GRAS	KAF8390694.1 hypothetical protein HHK36_025221 [Tetracentron sinense]
HEC2	bHLH	OVA15663.1 Myc-type [Macleaya cordata]
-	NAC	OVA15648.1 NAC domain [Macleaya cordata]
AP2	AP2	KAF8410097.1 hypothetical protein HHK36_002619 [Tetracentron sinense]
WOX4	WOX	XP_002510184.1 WUSCHEL-related homeobox 4 [Ricinus communis] EEF52371.1 transcription factor, putative [Ricinus communis]
ERF010	ERF	XP_026397324.1 ethylene-responsive transcription factor RAP2-9-like [Papaver somniferum] RZC45104.1 hypothetical protein C5167_038052 [Papaver somniferum]
-	C2H2	OVA11252.1 zinc finger protein [Macleaya cordata]
MYB44	MYB	OVA02055.1 SANT/Myb domain [Macleaya cordata]
HOX1A	HB-PHD	OVA04100.1 Homeobox domain [Macleaya cordata]
MYB98	MYB	CAA2615368.1 unnamed protein product [Spirodela intermedia]
RMI1	B3	OVA17457.1 protein of unknown function DUF1767 [Macleaya cordata]
SCL32	GRAS	OVA17098.1 Transcription factor GRAS [Macleaya cordata]
LBD37	LBD	KAD6795331.1 hypothetical protein E3N88_06227 [Mikania micrantha]
BHLH84	bHLH	OVA17103.1 Myc-type [Macleaya cordata]
SHR	GRAS	OVA11856.1 Transcription factor GRAS [Macleaya cordata]
TRB1	MYB_related	GFY89510.1 telomere repeat binding factor 1 [Actinidia rufa]
BZIP4	bZIP	OVA01173.1 Basic-leucine zipper domain [Macleaya cordata]
ANT	AP2	OUZ99373.1 AP2/ERF domain [Macleaya cordata]
BHLH74	bHLH	KAF5182126.1 Transcription factor bhlh [Thalictrum thalictroides]
SPL16	SBP	OVA09574.1 Transcription factor [Macleaya cordata]
RAX3	MYB	OVA00143.1 SANT/Myb domain [Macleaya cordata]
-	TALE	OVA16070.1 Homeobox domain [Macleaya cordata]
CAMTA4	CAMTA	XP_010250676.1 PREDICTED: calmodulin-binding transcription activator 4-like isoform X1 [Nelumbo nucifera] DAD34223.1 TPA_asm: hypothetical protein HUJ06_004863 [Nelumbo nucifera]
AGL61	M-type_MADS	OVA10080.1 Transcription factor [Macleaya cordata]
BHLH25	bHLH	KAF9610370.1 hypothetical protein IFM89_022040 [Coptis chinensis]
NAI1	bHLH	OVA04176.1 Myc-type [Macleaya cordata]
BHLH25	bHLH	KAF9610370.1 hypothetical protein IFM89_022040 [Coptis chinensis]
NFYC1	NF-YC	OVA16390.1 Transcription factor CBF/NF-Y/archaeal histone [Macleaya cordata]
BHLH93	bHLH	OVA07319.1 Myc-type [Macleaya cordata]
AGL21	M-type_MADS	KAF4353426.1 hypothetical protein F8388_005028 [Cannabis sativa]
ATHB-16	HD-ZIP	XP_010266919.1 PREDICTED: homeobox-leucine zipper protein ATHB-6-like [Nelumbo nucifera]
FIP2	Trihelix	OVA07939.1 MADF domain [Macleaya cordata]
TT1	C2H2	OVA14226.1 zinc finger protein [Macleaya cordata]
MYB93	MYB_related	KAF9608261.1 hypothetical protein IFM89_008546 [Coptis chinensis]
CAMTA3	CAMTA	OVA14208.1 IQ motif [Macleaya cordata]
RAP2-4	ERF	XP_010261262.1 PREDICTED: ethylene-responsive transcription factor RAP2-4-like [Nelumbo nucifera]
RAP2-4	ERF	OVA03126.1 AP2/ERF domain [Macleaya cordata]
EIL1	EIL	OVA03117.1 hypothetical protein BVC80_8855g12 [Macleaya cordata]
TGA1	bZIP	OVA00401.1 Basic-leucine zipper domain [Macleaya cordata]
MYB3R4	MYB	OUZ99973.1 SANT/Myb domain [Macleaya cordata]
dpb3	NF-YC	OVA10609.1 Transcription factor CBF/NF-Y/archaeal histone [Macleaya cordata]
BHLH53	bHLH	XP_022847717.1 transcription factor bHLH53-like [Olea europaea var. sylvestris]
ERF110	ERF	OVA12954.1 AP2/ERF domain [Macleaya cordata]
BHLH53	bHLH	TQE12017.1 hypothetical protein C1H46_002411 [Malus baccata]
ERF109	ERF	KAF7143853.1 hypothetical protein RHSIM_Rhsim05G0084300 [Rhododendron simsii]
Os01g0234100	B3	KAF9602757.1 hypothetical protein IFM89_030913 [Coptis chinensis]
BHLH35	bHLH	XP_026396854.1 uncharacterized protein LOC113291546 [Papaver somniferum]
RNJ	Trihelix	OVA17533.1 SANT/Myb domain [Macleaya cordata]
BHLH30	bHLH	KAF5207048.1 Transcription factor bhlh [Thalictrum thalictroides]
ZHD1	ZF-HD	PPD71596.1 hypothetical protein GOBAR_DD31502 [Gossypium barbadense]
BHLH30	bHLH	KAF5207048.1 Transcription factor bhlh [Thalictrum thalictroides]
-	NAC	-
DOF5.7	Dof	KAB5547762.1 hypothetical protein DKX38_011168 [Salix brachista]
EFM	G2-like	XP_010263747.1 PREDICTED: myb family transcription factor EFM [Nelumbo nucifera]
GATA18	GATA	OUZ99755.1 zinc finger protein [Macleaya cordata]
DOF5.7	Dof	XP_010254593.1 PREDICTED: dof zinc finger protein DOF5.7 [Nelumbo nucifera] DAD40896.1 TPA_asm: hypothetical protein HUJ06_015219 [Nelumbo nucifera]
CPN60B4	bZIP	KZM85885.1 hypothetical protein DCAR_026693 [Daucus carota subsp. sativus]
BHLH30	bHLH	KAF5207048.1 Transcription factor bhlh [Thalictrum thalictroides]
EFM	G2-like	XP_010263747.1 PREDICTED: myb family transcription factor EFM [Nelumbo nucifera]
Os03g0621600	B3	KAG6503952.1 hypothetical protein ZIOFF_036276 [Zingiber officinale]
-	B3	OVA10530.1 B3 DNA binding domain [Macleaya cordata]
Os03g0621600	B3	XP_010263796.1 PREDICTED: B3 domain-containing protein REM16-like [Nelumbo nucifera]
-	B3	PIN16087.1 hypothetical protein CDL12_11264 [Handroanthus impetiginosus]
At1g49475	B3	XP_019076545.1 PREDICTED: putative B3 domain-containing protein Os03g0621600 [Vitis vinifera]
At3g27390	G2-like	KAF5203117.1 transmembrane protein [Thalictrum thalictroides]
BLH2	TALE	XP_010254984.1 PREDICTED: BEL1-like homeodomain protein 4 [Nelumbo nucifera]
COL2	CO-like	XP_022727938.1 zinc finger protein CONSTANS-LIKE 2-like [Durio zibethinus]
ATHB-40	HD-ZIP	OVA04549.1 Homeobox domain [Macleaya cordata]
STY13	bZIP	KAE7999890.1 hypothetical protein FH972_004278 [Carpinus fangiana]
SCL15	GRAS	OVA04544.1 Transcription factor GRAS [Macleaya cordata]
ENY	C2H2	OVA04541.1 zinc finger protein [Macleaya cordata]
NAM-1	NAC	XP_021682987.1 NAC transcription factor ONAC010-like [Hevea brasiliensis]
SCL4	GRAS	OVA04501.1 Transcription factor GRAS [Macleaya cordata]
ZHD6	ZF-HD	XP_017636374.1 PREDICTED: zinc-finger homeodomain protein 6-like [Gossypium arboreum]
RL1	MYB_related	OVA07043.1 SANT/Myb domain [Macleaya cordata]
BHLH63	bHLH	KAF8405240.1 hypothetical protein HHK36_010141 [Tetracentron sinense]
BHLH110	bHLH	XP_010263577.1 PREDICTED: transcription factor bHLH110-like isoform X2 [Nelumbo nucifera]
BZIP44	bZIP	OVA08734.1 Basic-leucine zipper domain [Macleaya cordata]
BLH7	TALE	OVA08723.1 Homeobox domain [Macleaya cordata]
DREB2D	ERF	OVA08701.1 AP2/ERF domain [Macleaya cordata]
SRS1	SRS	XP_026432370.1 protein SHI RELATED SEQUENCE 1-like isoform X1 [Papaver somniferum] RZC44712.1 hypothetical protein C5167_037667 [Papaver somniferum]
TM6	MIKC_MADS	OVA20390.1 Transcription factor [Macleaya cordata]
BBX21	DBB	OVA20392.1 zinc finger protein [Macleaya cordata]
GATA5	GATA	OVA20402.1 zinc finger protein [Macleaya cordata]
NAC037	NAC	QNT38219.1 transcription factor VND1 [Betula platyphylla]
At4g38890	C3H	OMP03120.1 tRNA-dihydrouridine synthase [Corchorus olitorius]
FRS3	FAR1	XP_026393730.1 protein FAR1-RELATED SEQUENCE 7-like isoform X3 [Papaver somniferum]
ARF5	ARF	XP_010271412.1 PREDICTED: auxin response factor 5-like [Nelumbo nucifera] XP_010271413.1 PREDICTED: auxin response factor 5-like [Nelumbo nucifera]
E2FB	E2F/DP	OVA04900.1 Transcription factor E2F/dimerization partner (TDP) [Macleaya cordata]
WUS	WOX	XP_010268704.1 PREDICTED: protein WUSCHEL [Nelumbo nucifera] DAD22368.1 TPA_asm: hypothetical protein HUJ06_023831 [Nelumbo nucifera]
BHLH121	bHLH	OVA04926.1 Myc-type [Macleaya cordata]
MYB308	MYB	XP_019231332.1 PREDICTED: myb-related protein 308-like [Nicotiana attenuata] OIT06560.1 transcription repressor myb4 [Nicotiana attenuata]
BZIP23	bZIP	OVA15616.1 Basic-leucine zipper domain [Macleaya cordata]
FD	bZIP	XP_010646869.1 PREDICTED: protein FD [Vitis vinifera]
NAC6	NAC	KAF8377731.1 hypothetical protein HHK36_031115 [Tetracentron sinense]
TCP12	TCP	PIA39600.1 hypothetical protein AQUCO_02600208v1 [Aquilegia coerulea]
ZAT3	C2H2	KAG2706213.1 hypothetical protein I3760_05G093400 [Carya illinoinensis]
RKD5	Nin-like	OVA00622.1 RWP-RK domain [Macleaya cordata]
WOX8	WOX	OVA00631.1 Homeobox domain [Macleaya cordata]
MYBS1	MYB	XP_010265272.1 PREDICTED: transcription factor DIVARICATA-like [Nelumbo nucifera] DAD31693.1 TPA_asm: hypothetical protein HUJ06_010544 [Nelumbo nucifera]
DIVARICATA	MYB	KAF8379130.1 hypothetical protein HHK36_028559 [Tetracentron sinense]
TEM1	RAV	OVA05032.1 AP2/ERF domain [Macleaya cordata]
ERF087	ERF	XP_010249334.1 PREDICTED: ethylene-responsive transcription factor LEP-like [Nelumbo nucifera]
ERF118	ERF	OVA04999.1 AP2/ERF domain [Macleaya cordata]
COL16	CO-like	OVA04992.1 zinc finger protein [Macleaya cordata]
LBD41	LBD	OVA04990.1 hypothetical protein BVC80_1211g54 [Macleaya cordata]
ZAT9	C2H2	OVA00765.1 zinc finger protein [Macleaya cordata]
ERN1	ERF	XP_002283983.1 PREDICTED: ethylene-responsive transcription factor RAP2-2 [Vitis vinifera] XP_019080714.1 PREDICTED: ethylene-responsive transcription factor RAP2-2 [Vitis vinifera] RVW30480.1 Ethylene-responsive transcription factor RAP2-11 [Vitis vinifera]
RPN6	MYB_related	OVA15718.1 CBS domain [Macleaya cordata]
MYB106	MYB	XP_010258286.1 PREDICTED: transcription factor MYB34-like [Nelumbo nucifera]
NAC100	NAC	OVA12201.1 NAC domain [Macleaya cordata]
CSA	MYB_related	KAF8408117.1 hypothetical protein HHK36_007259 [Tetracentron sinense]
CDF3	Dof	OVA08986.1 zinc finger protein [Macleaya cordata]
MYB306	MYB	XP_010257368.1 PREDICTED: myb-related protein 306-like [Nelumbo nucifera]
FEZ	NAC	OVA09013.1 NAC domain [Macleaya cordata]
PRE3	bHLH	XP_026379354.1 transcription factor PRE3-like [Papaver somniferum] RZC58669.1 hypothetical protein C5167_005967 [Papaver somniferum]
HOX21	HD-ZIP	OVA09051.1 Homeobox domain [Macleaya cordata]
WRKY72A	WRKY	XP_026386179.1 probable WRKY transcription factor 72 [Papaver somniferum] RZC60764.1 hypothetical protein C5167_022521 [Papaver somniferum]
ML4	ERF	OVA17369.1 RNA recognition motif domain [Macleaya cordata]
At1g16060	ERF	OVA00297.1 AP2/ERF domain [Macleaya cordata]
HAT5	HD-ZIP	OVA09079.1 Helix-turn-helix motif [Macleaya cordata]
ASR3	Trihelix	XP_010249232.1 PREDICTED: trihelix transcription factor ASR3-like [Nelumbo nucifera]
LBD27	LBD	OVA09100.1 hypothetical protein BVC80_9097g197 [Macleaya cordata]
MYB35	MYB	OVA09108.1 SANT/Myb domain [Macleaya cordata]
BHLH094	bHLH	OVA09112.1 Myc-type [Macleaya cordata]
E2FE	E2F/DP	RZC93197.1 hypothetical protein C5167_029174 [Papaver somniferum]
ARF2A	ARF	OVA17378.1 AUX/IAA protein [Macleaya cordata]
SCRM	bHLH	OVA09662.1 Myc-type [Macleaya cordata]
HAT5	HD-ZIP	KAF8390390.1 hypothetical protein HHK36_024916 [Tetracentron sinense]
BHLH168	bHLH	KAF8407929.1 hypothetical protein HHK36_007069 [Tetracentron sinense]
WER	MYB	PIA61995.1 hypothetical protein AQUCO_00200170v1 [Aquilegia coerulea]
MYB61	MYB	OVA20790.1 SANT/Myb domain [Macleaya cordata]
NAC091	NAC	KAB2605949.1 NAC domain-containing protein 2-like [Pyrus ussuriensis x Pyrus communis]
SOG1	NAC	OVA20812.1 NAC domain [Macleaya cordata]
BHLH137	bHLH	OVA17390.1 Myc-type [Macleaya cordata]
FUS3	B3	XP_026382224.1 B3 domain-containing transcription factor FUS3-like [Papaver somniferum] RZC60273.1 hypothetical protein C5167_022038 [Papaver somniferum]
RAD1	GRAS	KAF9604420.1 hypothetical protein IFM89_006429 [Coptis chinensis]
RR26	ARR-B	OVA17586.1 SANT/Myb domain [Macleaya cordata]
Os01g0905400	B3	OVA17588.1 B3 DNA binding domain [Macleaya cordata]
Os12g0278800	C3H	OVA17597.1 zinc finger protein [Macleaya cordata]
BIM1	bHLH	OVA04891.1 Myc-type [Macleaya cordata]
ALY3	MYB_related	OVA04111.1 SANT/Myb domain [Macleaya cordata]
PAT1	GRAS	OVA16047.1 Transcription factor GRAS [Macleaya cordata]
PAT1	GRAS	OVA16047.1 Transcription factor GRAS [Macleaya cordata]
TCP2	TCP	OVA04272.1 Transcription factor [Macleaya cordata]
BHLH49	bHLH	OVA10262.1 Myc-type [Macleaya cordata]
BZIP43	bZIP	OVA10268.1 Basic-leucine zipper domain [Macleaya cordata]
COL2	CO-like	OVA12770.1 zinc finger protein [Macleaya cordata]
DR1	NF-YB	OVA10195.1 Transcription factor CBF/NF-Y/archaeal histone [Macleaya cordata]
BHLH30	bHLH	PIA63509.1 hypothetical protein AQUCO_00201095v1 [Aquilegia coerulea]
SOG1	NAC	XP_026407810.1 SUPPRESSOR OF GAMMA RESPONSE 1-like [Papaver somniferum] RZC74797.1 hypothetical protein C5167_050273 [Papaver somniferum]
RAV2	RAV	OVA05032.1 AP2/ERF domain [Macleaya cordata]
AS1	MYB	OVA16111.1 SANT/Myb domain [Macleaya cordata]
HHO3	G2-like	OVA16104.1 SANT/Myb domain [Macleaya cordata]
PAN	bZIP	OVA03956.1 Basic-leucine zipper domain [Macleaya cordata]
ERF073	ERF	KAF8407819.1 hypothetical protein HHK36_006955 [Tetracentron sinense]
LBD41	LBD	XP_010265141.1 PREDICTED: LOB domain-containing protein 41-like [Nelumbo nucifera] DAD31778.1 TPA_asm: hypothetical protein HUJ06_010629 [Nelumbo nucifera]
BEE3	bHLH	OVA09449.1 Myc-type [Macleaya cordata]
BEH4	BES1	OVA16133.1 BZR1 [Macleaya cordata]
NAC045	NAC	PQQ12906.1 NAC domain-containing protein 66-like [Prunus yedoensis var. nudiflora]
WRKY65	WRKY	OVA06930.1 DNA-binding WRKY [Macleaya cordata]
ASIL2	Trihelix	OVA13625.1 hypothetical protein BVC80_373g18 [Macleaya cordata]
ZAT2	C2H2	KAD6453953.1 hypothetical protein E3N88_08659 [Mikania micrantha]
ZAT3	C2H2	KAF8407059.1 hypothetical protein HHK36_006184 [Tetracentron sinense]
AZF1	C2H2	KAF8407059.1 hypothetical protein HHK36_006184 [Tetracentron sinense]
-	C2H2	-
ZAT9	C2H2	KAF7140086.1 hypothetical protein RHSIM_Rhsim06G0235100 [Rhododendron simsii]
WRKY2	WRKY	OVA04145.1 DNA-binding WRKY [Macleaya cordata]
-	C2H2	-
-	C2H2	-
AZF1	C2H2	RWR92728.1 hypermethylated in cancer 2-like protein [Cinnamomum micranthum f. kanehirae]
-	G2-like	XP_021666822.1 myb family transcription factor PHL7-like isoform X1 [Hevea brasiliensis]
PHL3	G2-like	OVA12320.1 SANT/Myb domain [Macleaya cordata]
MYB80	MYB	OVA12327.1 SANT/Myb domain [Macleaya cordata]
-	Nin-like	OVA11585.1 RWP-RK domain [Macleaya cordata]
AZF1	C2H2	KAF8407059.1 hypothetical protein HHK36_006184 [Tetracentron sinense]
FD	bZIP	OVA08282.1 Basic-leucine zipper domain [Macleaya cordata]
NFYB6	NF-YB	OVA10822.1 Transcription factor [Macleaya cordata]
FRS9	FAR1	XP_026448588.1 protein FAR1-RELATED SEQUENCE 5-like [Papaver somniferum] XP_026448589.1 protein FAR1-RELATED SEQUENCE 5-like [Papaver somniferum] XP_026448591.1 protein FAR1-RELATED SEQUENCE 5-like [Papaver somniferum]
DOF5.4	Dof	OVA16900.1 zinc finger protein [Macleaya cordata]
MYB2	MYB	OVA14581.1 SANT/Myb domain [Macleaya cordata]
SPL6	SBP	OVA14582.1 Transcription factor [Macleaya cordata]
TCP5	TCP	OVA14603.1 Transcription factor [Macleaya cordata]
AGL29	M-type_MADS	KAF8394037.1 hypothetical protein HHK36_020239 [Tetracentron sinense]
JJJ1	C2H2	KAF8408205.1 hypothetical protein HHK36_007348 [Tetracentron sinense]
NAC041	NAC	XP_021679284.1 NAC domain-containing protein 102-like [Hevea brasiliensis]
ZAT9	C2H2	OVA07905.1 zinc finger protein [Macleaya cordata]
WRKY57	WRKY	GFY88514.1 WRKY DNA-binding protein 57 [Actinidia rufa]
FRS5	FAR1	OVA12152.1 FAR1 DNA binding domain [Macleaya cordata]
ERN1	ERF	PSS35125.1 Ethylene-responsive transcription factor RAP2-11 like [Actinidia chinensis var. chinensis]
MYB106	MYB	XP_010258286.1 PREDICTED: transcription factor MYB34-like [Nelumbo nucifera]
NAC100	NAC	OVA12201.1 NAC domain [Macleaya cordata]
AGL65	M-type_MADS	OVA12187.1 Transcription factor [Macleaya cordata]
CSA	MYB	KAF8408117.1 hypothetical protein HHK36_007259 [Tetracentron sinense]
ARF15	ARF	OVA11096.1 AUX/IAA protein [Macleaya cordata]
CDF2	Dof	OVA09826.1 zinc finger protein [Macleaya cordata]
PHL8	G2-like	XP_010257647.1 PREDICTED: myb family transcription factor PHL8-like isoform X3 [Nelumbo nucifera]
RKD1	Nin-like	KAF5206391.1 Rkd1 [Thalictrum thalictroides]
MYB306	MYB	XP_010257368.1 PREDICTED: myb-related protein 306-like [Nelumbo nucifera]
FEZ	NAC	ONK73864.1 uncharacterized protein A4U43_C03F360 [Asparagus officinalis]
BHLH062	bHLH	KAF5189851.1 Transcription factor bhlh [Thalictrum thalictroides]
NAC073	NAC	KAF8409186.1 hypothetical protein HHK36_005260 [Tetracentron sinense]
PLT2	AP2	OVA13337.1 AP2/ERF domain [Macleaya cordata]
AIL1	AP2	OVA13336.1 AP2/ERF domain [Macleaya cordata]
ATHB-13	HD-ZIP	OVA13324.1 Helix-turn-helix motif [Macleaya cordata]
MYB124	MYB	OVA13322.1 SANT/Myb domain [Macleaya cordata]
WRKY72A	WRKY	OVA13308.1 DNA-binding WRKY [Macleaya cordata]
WHY1	Whirly	OVA13302.1 Plant transcription factor [Macleaya cordata]
WHY1	Whirly	OVA13302.1 Plant transcription factor [Macleaya cordata]
At1g16060	ERF	OVA00297.1 AP2/ERF domain [Macleaya cordata]
HAT5	HD-ZIP	OVA00317.1 Helix-turn-helix motif [Macleaya cordata]
LBD27	LBD	DAD34770.1 TPA_asm: hypothetical protein HUJ06_005410 [Nelumbo nucifera]
BHLH089	bHLH	OVA11947.1 Myc-type [Macleaya cordata]
-	MYB_related	OVA14313.1 SANT/Myb domain [Macleaya cordata]
RLT2	HB-other	OVA11509.1 Homeobox domain [Macleaya cordata]
GLK1	G2-like	XP_026422035.1 transcription activator GLK1-like isoform X2 [Papaver somniferum] RZC80622.1 hypothetical protein C5167_043207 [Papaver somniferum]
E2FE	E2F/DP	XP_010272100.1 PREDICTED: E2F transcription factor-like E2FE isoform X1 [Nelumbo nucifera]
HAT5	HD-ZIP	KAF9623034.1 hypothetical protein IFM89_036015 [Coptis chinensis]
ERF4	ERF	OVA00351.1 AP2/ERF domain [Macleaya cordata]
DOF5.6	Dof	OVA16996.1 zinc finger protein [Macleaya cordata]
ERF12	ERF	KAG5104701.1 hypothetical protein JHK82_041671 [Glycine max]
MYB98	MYB	OVA16976.1 SANT/Myb domain [Macleaya cordata]
KNAT6	TALE	OVA19858.1 Homeobox domain [Macleaya cordata]
LOB	LBD	XP_026439408.1 protein LATERAL ORGAN BOUNDARIES-like [Papaver somniferum] XP_026439409.1 protein LATERAL ORGAN BOUNDARIES-like [Papaver somniferum]
SBP2	SBP	KAG2677857.1 hypothetical protein I3760_12G116000 [Carya illinoinensis] KAG6634446.1 hypothetical protein CIPAW_12G119600 [Carya illinoinensis] KAG6685569.1 hypothetical protein I3842_12G118100 [Carya illinoinensis]
At1g70590	MYB	OVA20631.1 F-box domain [Macleaya cordata]
DOF1.4	Dof	OVA06713.1 zinc finger protein [Macleaya cordata]
ESR2	ERF	OVA20600.1 AP2/ERF domain [Macleaya cordata]
REF6	C3H	OVA20517.1 JmjC domain [Macleaya cordata]
RR26	ARR-B	KAA8529692.1 hypothetical protein F0562_034207 [Nyssa sinensis]
-	FAR1	KAF3958562.1 hypothetical protein CMV_016552 [Castanea mollissima]
FRS2	FAR1	XP_037460547.1 protein FAR-RED ELONGATED HYPOCOTYL 3-like [Triticum dicoccoides] XP_037460548.1 protein FAR-RED ELONGATED HYPOCOTYL 3-like [Triticum dicoccoides] XP_037460549.1 protein FAR-RED ELONGATED HYPOCOTYL 3-like [Triticum dicoccoides]
GT-1	Trihelix	XP_010248872.1 PREDICTED: trihelix transcription factor GT-1-like [Nelumbo nucifera]
ZAR1	S1Fa-like	OVA09497.1 Protein kinase domain [Macleaya cordata]
LBD23	LBD	OVA14922.1 AAA+ ATPase domain [Macleaya cordata]
Os02g0178400	C2H2	RXH69633.1 hypothetical protein DVH24_037417 [Malus domestica]
NFYC1	NF-YC	XP_026385486.1 nuclear transcription factor Y subunit C-1-like [Papaver somniferum]
DnaJ-1	C3H	KAB2599115.1 hypothetical protein D8674_009386 [Pyrus ussuriensis x Pyrus communis]
CAMTA4	CAMTA	OVA09563.1 IQ motif [Macleaya cordata]
At5g63520	SBP	OVA09573.1 F-box domain [Macleaya cordata]
TCP20	TCP	XP_010250638.1 PREDICTED: transcription factor TCP20 [Nelumbo nucifera] DAD34179.1 TPA_asm: hypothetical protein HUJ06_004819 [Nelumbo nucifera]
RAM1	GRAS	OVA09613.1 Transcription factor GRAS [Macleaya cordata]
NAC083	NAC	OVA09625.1 NAC domain [Macleaya cordata]
SIA2	bHLH	OVA09649.1 Glycosyl transferase [Macleaya cordata]
SCRM	bHLH	OVA09662.1 Myc-type [Macleaya cordata]
ARF2B	ARF	OVA09665.1 AUX/IAA protein [Macleaya cordata]
ERF114	ERF	XP_039133150.1 ethylene-responsive transcription factor ERF113-like isoform X1 [Dioscorea cayenensis subsp. rotundata]
UNI	LFY	KAE9602719.1 Protein UNIFOLIATA [Lupinus albus]
FL	LFY	AVW89180.1 leafy [Akebia trifoliata] AVW89183.1 leafy [Akebia trifoliata]
ERF087	ERF	OVA09711.1 AP2/ERF domain [Macleaya cordata]
DOF5.4	Dof	KAF8413916.1 hypothetical protein HHK36_001912 [Tetracentron sinense]
ERF053	ERF	OVA13207.1 AP2/ERF domain [Macleaya cordata]
NAM-2	NAC	KAF9609358.1 hypothetical protein IFM89_015613 [Coptis chinensis]
NFYA7	NF-YA	XP_026417117.1 nuclear transcription factor Y subunit A-7-like [Papaver somniferum] RZC47050.1 hypothetical protein C5167_040003 [Papaver somniferum]
MYB102	MYB	OVA07982.1 SANT/Myb domain [Macleaya cordata]
Os02g0677700	C3H	XP_020687963.1 zinc finger CCCH domain-containing protein 17 [Dendrobium catenatum] PKU59409.1 Zinc finger CCCH domain-containing protein 17 [Dendrobium catenatum]
BHLH112	bHLH	XP_010240994.1 PREDICTED: transcription factor bHLH123-like [Nelumbo nucifera] DAD20693.1 TPA_asm: hypothetical protein HUJ06_022156 [Nelumbo nucifera]
SCL32	GRAS	OVA13172.1 Transcription factor GRAS [Macleaya cordata]
BHLH117	bHLH	KAF8391455.1 hypothetical protein HHK36_023760 [Tetracentron sinense]
-	C2H2	OVA13165.1 hypothetical protein BVC80_8917g28 [Macleaya cordata]
At1g11510	GeBP	OVA13158.1 Protein of unknown function DUF573 [Macleaya cordata]
ILR3	bHLH	OVA13148.1 Myc-type [Macleaya cordata]
NAC045	NAC	OVA14279.1 NAC domain [Macleaya cordata]
NAC086	NAC	OVA14278.1 NAC domain [Macleaya cordata]
MOF1	G2-like	OVA14264.1 SANT/Myb domain [Macleaya cordata]
IDD4	C2H2	OVA01081.1 zinc finger protein [Macleaya cordata]
BHLH111	bHLH	OVA03631.1 Myc-type [Macleaya cordata]
ARF12	ARF	OVA07881.1 AUX/IAA protein [Macleaya cordata]
TCP7	TCP	OVA10356.1 Transcription factor [Macleaya cordata]
Os04g0676650	B3	OVA05533.1 B3 DNA binding domain [Macleaya cordata]
LBD4	LBD	OVA12383.1 hypothetical protein BVC80_1795g26 [Macleaya cordata]
SRM1	MYB	RWR84668.1 transcription factor DIVARICATA [Cinnamomum micranthum f. kanehirae]
ALA5	ERF	OVA12384.1 Cation-transporting P-type ATPase [Macleaya cordata]
bdp1	MYB_related	OVA08738.1 SANT/Myb domain [Macleaya cordata]
NFYC4	NF-YC	OVA05633.1 Transcription factor CBF/NF-Y/archaeal histone [Macleaya cordata]
BBX22	DBB	KAF8391166.1 hypothetical protein HHK36_023467 [Tetracentron sinense]
-	GeBP	PIA63867.1 hypothetical protein AQUCO_00201294v1 [Aquilegia coerulea]
SCL23	GRAS	OVA12403.1 Transcription factor GRAS [Macleaya cordata]
KAN1	G2-like	XP_010271157.1 PREDICTED: transcription repressor KAN1 [Nelumbo nucifera]
ZFP4	C2H2	OVA16173.1 zinc finger protein [Macleaya cordata]
BZIP1-A	bZIP	KAF9623434.1 hypothetical protein IFM89_003018 [Coptis chinensis]
MYB1	MYB_related	QTO65861.1 R2R3MYB, partial [Tropaeolum longifolium]
MYB114	MYB_related	XP_026460855.1 transcription factor MYB113-like [Papaver somniferum]
-	FAR1	GER43469.1 FAR1-related sequence 2, partial [Striga asiatica]
ZHD1	ZF-HD	KCW57820.1 hypothetical protein EUGRSUZ_H00572 [Eucalyptus grandis]
BPC1	BBR-BPC	XP_010244189.1 PREDICTED: protein BASIC PENTACYSTEINE2-like [Nelumbo nucifera] XP_010244254.1 PREDICTED: protein BASIC PENTACYSTEINE2-like [Nelumbo nucifera] DAD35865.1 TPA_asm: hypothetical protein HUJ06_006505 [Nelumbo nucifera]
ROC8	HD-ZIP	OVA03238.1 Homeobox domain [Macleaya cordata]
IDD14	C2H2	OVA08646.1 zinc finger protein [Macleaya cordata]
FRS4	FAR1	XP_026402846.1 protein FAR1-RELATED SEQUENCE 4-like isoform X2 [Papaver somniferum]
MYB52	MYB	OVA14517.1 SANT/Myb domain [Macleaya cordata]
ROC2	HD-ZIP	XP_010267734.1 PREDICTED: homeobox-leucine zipper protein HDG2-like isoform X1 [Nelumbo nucifera] XP_019054556.1 PREDICTED: homeobox-leucine zipper protein HDG2-like isoform X1 [Nelumbo nucifera] DAD23315.1 TPA_asm: hypothetical protein HUJ06_024778 [Nelumbo nucifera]
RVE1	MYB_related	OVA19675.1 SANT/Myb domain [Macleaya cordata]
MYB101	MYB	XP_010276128.1 PREDICTED: myb-related protein B-like [Nelumbo nucifera] DAD20470.1 TPA_asm: hypothetical protein HUJ06_021933 [Nelumbo nucifera]
WRKY6	WRKY	OVA03405.1 DNA-binding WRKY [Macleaya cordata]
ARF6	ARF	OVA11569.1 AUX/IAA protein [Macleaya cordata]
MADS22	M-type_MADS	OVA18873.1 Transcription factor [Macleaya cordata]
LET6	TALE	XP_010244154.1 PREDICTED: homeobox protein SBH1 [Nelumbo nucifera]
RLT3	HB-other	OVA10751.1 Homeobox domain [Macleaya cordata]
WRKY18	WRKY	OVA09234.1 DNA-binding WRKY [Macleaya cordata]
RHL1	bHLH	OVA01325.1 Myc-type [Macleaya cordata]
At1g16060	AP2	KAF6137894.1 hypothetical protein GIB67_014023 [Kingdonia uniflora]
LBD22	LBD	KAF8393542.1 hypothetical protein HHK36_021786 [Tetracentron sinense]
CG1	C3H	XP_026418861.1 zinc finger CCCH domain-containing protein 16-like [Papaver somniferum]
TCX3	CPP	OVA00486.1 CRC domain [Macleaya cordata]
NUDT19	C3H	RXI05776.1 hypothetical protein DVH24_017818 [Malus domestica]
Os02g0831100	C3H	OVA00464.1 zinc finger protein [Macleaya cordata]
OCP3	HB-other	OVA00463.1 Homeobox domain [Macleaya cordata]
HY5	bZIP	OVA00458.1 cAMP response element binding (CREB) protein [Macleaya cordata]
AGL103	M-type_MADS	KAF8387696.1 hypothetical protein HHK36_026350 [Tetracentron sinense]
AGL81	M-type_MADS	KAF8387696.1 hypothetical protein HHK36_026350 [Tetracentron sinense]
WIN1	ERF	XP_023890821.1 ethylene-responsive transcription factor WIN1-like [Quercus suber] XP_030931074.1 ethylene-responsive transcription factor WIN1-like [Quercus lobata]
MYB82	MYB	OUZ99872.1 SANT/Myb domain [Macleaya cordata]
SAT5	TALE	KAF9614016.1 hypothetical protein IFM89_014816 [Coptis chinensis]
NAC068	NAC	KAE8691683.1 ONAC010 protein [Hibiscus syriacus]
NAM-1	NAC	XP_030956223.1 uncharacterized protein LOC115978339 isoform X2 [Quercus lobata]
ASIL2	Trihelix	OVA08304.1 2Fe-2S ferredoxin-type domain [Macleaya cordata]
FAR1	FAR1	XP_026448022.1 protein FAR1-RELATED SEQUENCE 5-like isoform X2 [Papaver somniferum]
-	Trihelix	OVA19304.1 Myb-like domain [Macleaya cordata]
ERF1B	ERF	OVA01985.1 AP2/ERF domain [Macleaya cordata]
-	TALE	XP_010244783.1 PREDICTED: homeobox protein knotted-1-like 13 isoform X3 [Nelumbo nucifera]
ZFWD1	C3H	OVA02464.1 zinc finger protein [Macleaya cordata]
RR22	ARR-B	OVA01350.1 SANT/Myb domain [Macleaya cordata]
VPS32.1	bHLH	KAF9613521.1 hypothetical protein IFM89_008438 [Coptis chinensis]
FIT	bHLH	OVA19498.1 Myc-type [Macleaya cordata]
RAX3	MYB	XP_010267089.1 PREDICTED: transcription repressor MYB6-like [Nelumbo nucifera]
At5g58280	B3	KAG5567111.1 hypothetical protein RHGRI_002622 [Rhododendron griersonianum]
SCL8	GRAS	OVA20838.1 Transcription factor GRAS [Macleaya cordata]
At2g19810	C3H	OVA14466.1 zinc finger protein [Macleaya cordata]
AGL80	M-type_MADS	KAF8392750.1 hypothetical protein HHK36_023099 [Tetracentron sinense]
AGL80	M-type_MADS	KAF9607053.1 hypothetical protein IFM89_030826 [Coptis chinensis]
AGL80	M-type_MADS	KAF9607053.1 hypothetical protein IFM89_030826 [Coptis chinensis]
RVE6	MYB_related	OVA13245.1 SANT/Myb domain [Macleaya cordata]
NAC075	NAC	OVA08519.1 NAC domain [Macleaya cordata]
RKD4	Nin-like	GFP93665.1 protein rkd4 [Phtheirospermum japonicum]
GBF3	bZIP	OVA05095.1 Basic-leucine zipper domain [Macleaya cordata]
CRF3	ERF	OVA06375.1 AP2/ERF domain [Macleaya cordata]
SPCH	bHLH	OVA06402.1 3-beta hydroxysteroid dehydrogenase/isomerase [Macleaya cordata]
WRKY41	WRKY	KAF5203154.1 Wrky dna-binding transcription factor [Thalictrum thalictroides]
WRKY53	WRKY	KAF5203154.1 Wrky dna-binding transcription factor [Thalictrum thalictroides]
mybL	MYB	OVA00635.1 SANT/Myb domain [Macleaya cordata]
ERF061	ERF	OVA11434.1 AP2/ERF domain [Macleaya cordata]
MYBS3	MYB_related	OVA08543.1 SANT/Myb domain [Macleaya cordata]
ATHB-15	HD-ZIP	OVA08558.1 Homeobox domain [Macleaya cordata]
GATA12	GATA	OVA08555.1 zinc finger protein [Macleaya cordata]
MTB1	bHLH	OVA08218.1 Myc-type [Macleaya cordata]
ARF9	ARF	OVA08229.1 AUX/IAA protein [Macleaya cordata]
RKD4	Nin-like	GFP93665.1 protein rkd4 [Phtheirospermum japonicum]
NLP7	Nin-like	OVA08238.1 Phox/Bem1p [Macleaya cordata]
DOF1	Dof	OVA06331.1 zinc finger protein [Macleaya cordata]
MYC2	bHLH	OVA04748.1 Myc-type [Macleaya cordata]
GRF4	GRF	OVA04724.1 WRC [Macleaya cordata]
NAC043	NAC	OVA04719.1 NAC domain [Macleaya cordata]
LHY	MYB_related	KAF8413415.1 hypothetical protein HHK36_001397 [Tetracentron sinense]
Os03g0120900	B3	KAF8379834.1 hypothetical protein HHK36_029283 [Tetracentron sinense]
NAC014	NAC	OVA19931.1 NAC domain [Macleaya cordata]
BHLH35	bHLH	OVA08591.1 K Homology domain [Macleaya cordata]
DF1	Trihelix	XP_026406494.1 trihelix transcription factor GTL1-like isoform X2 [Papaver somniferum]
BHLH68	bHLH	XP_002284145.1 PREDICTED: transcription factor bHLH68 [Vitis vinifera] XP_034700635.1 transcription factor bHLH68 [Vitis riparia] RVW96270.1 Transcription factor bHLH68 [Vitis vinifera] CBI28038.3 unnamed protein product, partial [Vitis vinifera]
TCX5	CPP	OUZ99985.1 CRC domain [Macleaya cordata]
ERF017	ERF	OVA08314.1 AP2/ERF domain [Macleaya cordata]
ERF017	ERF	KAF8388698.1 hypothetical protein HHK36_025378 [Tetracentron sinense]
ASIL1	Trihelix	OUZ99907.1 hypothetical protein BVC80_9069g14 [Macleaya cordata]
EFM	G2-like	OVA06535.1 SANT/Myb domain [Macleaya cordata]
GAI1	GRAS	OVA06544.1 Transcription factor GRAS [Macleaya cordata]
TCP9	TCP	OVA10986.1 Transcription factor [Macleaya cordata]
BHLH55	bHLH	TYH41316.1 hypothetical protein ES332_D12G307700v1 [Gossypium tomentosum]
PCMP-H8	MYB	OVA10988.1 Pentatricopeptide repeat [Macleaya cordata]
NAC007	NAC	KAF5183021.1 Nac domain-containing protein, partial [Thalictrum thalictroides]
YAB4	YABBY	XP_010264212.1 PREDICTED: protein YABBY 4-like [Nelumbo nucifera]
O1	GRAS	OVA08348.1 IQ motif [Macleaya cordata]
ZAT9	C2H2	DAD47783.1 TPA_asm: hypothetical protein HUJ06_017720 [Nelumbo nucifera]
SPL7	SBP	XP_026397307.1 squamosa promoter-binding-like protein 7 [Papaver somniferum] RZC69191.1 hypothetical protein C5167_032268 [Papaver somniferum]
-	FAR1	OVA02136.1 FAR1 DNA binding domain [Macleaya cordata]
ERF034	ERF	OVA08612.1 AP2/ERF domain [Macleaya cordata]
MYBS3	MYB_related	XP_010258818.1 PREDICTED: transcription factor MYB1R1 [Nelumbo nucifera]
MYB58	MYB_related	OVA04675.1 SANT/Myb domain [Macleaya cordata]
HAT4	HD-ZIP	OVA04665.1 Homeobox domain [Macleaya cordata]
PMA1	ERF	KAA8515856.1 hypothetical protein F0562_019035 [Nyssa sinensis]
TZF6	C3H	RZC45666.1 hypothetical protein C5167_038628 [Papaver somniferum]
TOC34	GRF	OVA19960.1 AIG1 [Macleaya cordata]
GATA26	GATA	OVA11301.1 zinc finger protein [Macleaya cordata]
ASIL2	Trihelix	XP_010274504.1 PREDICTED: trihelix transcription factor ASIL2 [Nelumbo nucifera]
-	SRS	OVA12721.1 hypothetical protein BVC80_9019g17 [Macleaya cordata]
DRG2	MYB_related	KAF3452057.1 hypothetical protein FNV43_RR08153 [Rhamnella rubrinervis]
SHB	STAT	OVA02476.1 SH2 domain [Macleaya cordata]
APRR2	ARR-B	OVA14829.1 SANT/Myb domain [Macleaya cordata]
NAC096	NAC	OVA01292.1 NAC domain [Macleaya cordata]
LOL1	LSD	XP_021670383.1 protein LOL1 isoform X4 [Hevea brasiliensis]
ZFP10	C2H2	KAF9610560.1 hypothetical protein IFM89_023225 [Coptis chinensis]
WAV2	NF-YA	KAA3486144.1 protein bem46 isoform X1 [Gossypium australe]
MYC2	bHLH	OVA02945.1 Myc-type [Macleaya cordata]
Os08g0159800	C3H	OVA02923.1 zinc finger protein [Macleaya cordata]
MYB93	MYB	OVA02910.1 SANT/Myb domain [Macleaya cordata]
ROC3	HD-ZIP	XP_010245210.1 PREDICTED: homeobox-leucine zipper protein ROC3-like isoform X1 [Nelumbo nucifera] XP_010245211.1 PREDICTED: homeobox-leucine zipper protein ROC3-like isoform X1 [Nelumbo nucifera] XP_010245212.1 PREDICTED: homeobox-leucine zipper protein ROC3-like isoform X1 [Nelumbo nucifera]
KAN2	G2-like	XP_026401665.1 probable transcription factor KAN2 [Papaver somniferum]
BZIP16	bZIP	OVA02853.1 Basic-leucine zipper domain [Macleaya cordata]
bdp1	MYB_related	OVA08738.1 SANT/Myb domain [Macleaya cordata]
-	MYB_related	OVA17274.1 SANT/Myb domain [Macleaya cordata]
BPC7	BBR-BPC	OVA02827.1 GAGA-binding transcriptional activator [Macleaya cordata]
IPN2	G2-like	OVA18469.1 SANT/Myb domain [Macleaya cordata]
BHLH91	bHLH	KAF3782599.1 Transcription factor [Nymphaea thermarum]
SMH4	MYB_related	OVA08404.1 SANT/Myb domain [Macleaya cordata]
MYB4	MYB	OVA18433.1 SANT/Myb domain [Macleaya cordata]
GRF4	GRF	OVA18426.1 WRC [Macleaya cordata]
GT-3B	Trihelix	OVA18409.1 Myb-like domain [Macleaya cordata]
BAM8	BES1	OVA18379.1 Glycoside hydrolase [Macleaya cordata]
Os01g0572100	C3H	OVA08422.1 zinc finger protein [Macleaya cordata]
FAO4A	HB-other	XP_026401723.1 long-chain-alcohol oxidase FAO4A-like [Papaver somniferum] RZC69408.1 hypothetical protein C5167_032516 [Papaver somniferum]
EIL3	EIL	OVA01467.1 hypothetical protein BVC80_8615g5 [Macleaya cordata]
LBD16	LBD	KAF9606145.1 hypothetical protein IFM89_023198 [Coptis chinensis]
CRL1	LBD	XP_010262268.1 PREDICTED: LOB domain-containing protein 29 [Nelumbo nucifera] DAD36736.1 TPA_asm: hypothetical protein HUJ06_007377 [Nelumbo nucifera]
ERF1B	ERF	OVA01985.1 AP2/ERF domain [Macleaya cordata]
MYB15	MYB	OVA14897.1 SANT/Myb domain [Macleaya cordata]
CDC5	MYB	OVA07556.1 SANT/Myb domain [Macleaya cordata]
SCR	GRAS	OVA08838.1 Transcription factor GRAS [Macleaya cordata]
ZFP8	C2H2	EOY19580.1 C2H2 and C2HC zinc fingers superfamily protein, putative [Theobroma cacao]
BHLH106	bHLH	OVA02014.1 Myc-type [Macleaya cordata]
MYB5	MYB	OVA19589.1 SANT/Myb domain [Macleaya cordata]
ERN1	ERF	OUZ99545.1 AP2/ERF domain [Macleaya cordata]
NFYA10	NF-YA	OVA17131.1 CCAAT-binding transcription factor [Macleaya cordata]
BHLH62	bHLH	OVA12971.1 Myc-type [Macleaya cordata]
SCR	GRAS	OVA17146.1 Transcription factor GRAS [Macleaya cordata]
PTI6	ERF	OVA13692.1 AP2/ERF domain [Macleaya cordata]
WRKY54	WRKY	OVA13711.1 DNA-binding WRKY [Macleaya cordata]
WRKY70	WRKY	OVA13711.1 DNA-binding WRKY [Macleaya cordata]
WRKY70	WRKY	OVA13711.1 DNA-binding WRKY [Macleaya cordata]
Os07g0679700	B3	OVA06066.1 B3 DNA binding domain [Macleaya cordata]
RF2b	bZIP	OVA00035.1 Basic-leucine zipper domain [Macleaya cordata]
LBD15	LBD	KAF8394842.1 hypothetical protein HHK36_018779 [Tetracentron sinense]
WRKY24	WRKY	OVA12691.1 DNA-binding WRKY [Macleaya cordata]
DREB2B	ERF	XP_023886168.1 putative dehydration-responsive element-binding protein 2H [Quercus suber]
BRCA2B	BES1	OVA07838.1 BRCA2 repeat [Macleaya cordata]
LBD12	LBD	XP_010264550.1 PREDICTED: LOB domain-containing protein 12 [Nelumbo nucifera] DAD28109.1 TPA_asm: hypothetical protein HUJ06_029577 [Nelumbo nucifera]
LBD12	LBD	XP_010264550.1 PREDICTED: LOB domain-containing protein 12 [Nelumbo nucifera] DAD28109.1 TPA_asm: hypothetical protein HUJ06_029577 [Nelumbo nucifera]
At1g14600	G2-like	OUZ99142.1 SANT/Myb domain [Macleaya cordata]
BZIP19	bZIP	KAG5238596.1 basic leucine zipper [Salix suchowensis]
MYB77	MYB	XP_010253806.1 PREDICTED: transcription factor MYB44-like [Nelumbo nucifera] DAD26267.1 TPA_asm: hypothetical protein HUJ06_027735 [Nelumbo nucifera]
PHL7	G2-like	KAF9591364.1 hypothetical protein IFM89_003987 [Coptis chinensis]
MYB64	MYB	XP_010262919.1 PREDICTED: transcription factor MYB29 [Nelumbo nucifera] DAD28447.1 TPA_asm: hypothetical protein HUJ06_029915 [Nelumbo nucifera]
DIVARICATA	MYB	OVA06470.1 SANT/Myb domain [Macleaya cordata]
At5g06250	B3	OVA14419.1 B3 DNA binding domain [Macleaya cordata]
DIVARICATA	MYB_related	OVA10032.1 SANT/Myb domain [Macleaya cordata]
TGA9	bZIP	OVA09978.1 Basic-leucine zipper domain [Macleaya cordata]
WOX3	WOX	GAV71391.1 Homeobox domain-containing protein [Cephalotus follicularis]
-	B3	XP_030446460.1 B3 domain-containing protein At2g33720-like [Syzygium oleosum]
PBL27	WRKY	KAF3442073.1 hypothetical protein FNV43_RR15989 [Rhamnella rubrinervis]
AP2-3	AP2	OVA09937.1 AP2/ERF domain [Macleaya cordata]
NFYB8	NF-YB	RZC83783.1 hypothetical protein C5167_046561 [Papaver somniferum]
S1FA	S1Fa-like	GFP89152.1 hypothetical protein PHJA_001058900 [Phtheirospermum japonicum]
ncor1	MYB_related	OVA10173.1 SANT/Myb domain [Macleaya cordata]
JKD	C2H2	OVA10164.1 zinc finger protein [Macleaya cordata]
NFY2	NF-YB	CBI16248.3 unnamed protein product, partial [Vitis vinifera]
REV	HD-ZIP	OVA10133.1 Homeobox domain [Macleaya cordata]
ARF18	ARF	OVA10127.1 AUX/IAA protein [Macleaya cordata]
GATA8	GATA	OVA10125.1 zinc finger protein [Macleaya cordata]
BLH9	TALE	KAF8369638.1 hypothetical protein HHK36_032341 [Tetracentron sinense]
-	MYB_related	OVA10103.1 SANT/Myb domain [Macleaya cordata]
TKI1	MYB_related	OVA06342.1 SANT domain [Macleaya cordata]
At3g46100	E2F/DP	DAD28548.1 TPA_asm: hypothetical protein HUJ06_030016 [Nelumbo nucifera]
MYB36	MYB	PIA29144.1 hypothetical protein AQUCO_06200019v1 [Aquilegia coerulea]
MYB27	MYB	OVA19505.1 SANT/Myb domain [Macleaya cordata]
FIT	bHLH	OVA19498.1 Myc-type [Macleaya cordata]
ZAT5	C2H2	OVA19494.1 zinc finger protein [Macleaya cordata]
-	GeBP	OVA19481.1 Protein of unknown function DUF573 [Macleaya cordata]
ATHB-51	HD-ZIP	XP_010278274.1 PREDICTED: homeobox-leucine zipper protein ATHB-22-like [Nelumbo nucifera] DAD28678.1 TPA_asm: hypothetical protein HUJ06_030146 [Nelumbo nucifera]
-	Trihelix	OVA19445.1 hypothetical protein BVC80_9057g18 [Macleaya cordata]
pyrH	Trihelix	OVA19433.1 Aspartate/glutamate/uridylate kinase [Macleaya cordata]
HDT2	C2H2	OVA04642.1 Ovarian tumor [Macleaya cordata]
PCFS4	C2H2	KAF8395339.1 hypothetical protein HHK36_019284 [Tetracentron sinense]
ERF024	ERF	KAG5252540.1 ethylene-responsive transcription factor [Salix suchowensis]
DREB1F	ERF	XP_010242642.1 PREDICTED: dehydration-responsive element-binding protein 1F-like [Nelumbo nucifera] DAD28750.1 TPA_asm: hypothetical protein HUJ06_030218 [Nelumbo nucifera] DAD30286.1 TPA_asm: hypothetical protein HUJ06_031754 [Nelumbo nucifera]
GRF4	GRF	OVA03615.1 XS domain [Macleaya cordata]
WIP2	C2H2	XP_010244598.1 PREDICTED: zinc finger protein WIP3-like [Nelumbo nucifera] DAD48573.1 TPA_asm: hypothetical protein HUJ06_018510 [Nelumbo nucifera]
ABI5	bZIP	OVA03570.1 hypothetical protein BVC80_1651g77 [Macleaya cordata]
BHLH113	bHLH	KAF8396747.1 hypothetical protein HHK36_018377 [Tetracentron sinense]
GLCAT14A	Dof	OVA06245.1 Glycosyl transferase [Macleaya cordata]
MYB3R5	MYB	OVA16504.1 SANT/Myb domain [Macleaya cordata]
ORP3A	MYB_related	KAG1339236.1 putative Telomere-binding protein 1 [Cocos nucifera]
PCL1	G2-like	OVA15603.1 SANT/Myb domain [Macleaya cordata]
TAC1	C2H2	XP_039069047.1 probable transcriptional regulator RABBIT EARS [Hibiscus syriacus] KAE8716436.1 putative cyclin-D7-1-like [Hibiscus syriacus]
WRKY2	WRKY	OVA19096.1 DNA-binding WRKY [Macleaya cordata]
-	C3H	OVA19081.1 zinc finger protein [Macleaya cordata]
BHLH128	bHLH	OVA19073.1 Myc-type [Macleaya cordata]
PLT2	AP2	OVA03236.1 AP2/ERF domain [Macleaya cordata]
FAMA	bHLH	OVA00099.1 Myc-type [Macleaya cordata]
CYP716A94	FAR1	CBI39273.3 unnamed protein product, partial [Vitis vinifera]
BBX24	DBB	OVA09171.1 zinc finger protein [Macleaya cordata]
BHLH153	bHLH	OVA00077.1 Myc-type [Macleaya cordata]
POSF21	bZIP	OVA08767.1 Basic-leucine zipper domain [Macleaya cordata]
NLP8	Nin-like	OVA11669.1 Phox/Bem1p [Macleaya cordata]
ERF062	ERF	OVA06849.1 AP2/ERF domain [Macleaya cordata]
-	B3	OVA14980.1 B3 domain-containing protein [Macleaya cordata]
-	bZIP	-
AS2	LBD	XP_026423718.1 protein ASYMMETRIC LEAVES 2-like [Papaver somniferum] XP_026423724.1 protein ASYMMETRIC LEAVES 2-like [Papaver somniferum] RZC47912.1 hypothetical protein C5167_040846 [Papaver somniferum]
FRS3	FAR1	KAF5194078.1 Far1-related sequence [Thalictrum thalictroides]
NAC068	NAC	XP_026385147.1 NAC domain-containing protein 68-like [Papaver somniferum]
NAC047	NAC	XP_022746893.1 NAC transcription factor 47-like [Durio zibethinus]
NAC087	NAC	KAF9827093.1 hypothetical protein H0E87_028602 [Populus deltoides]
CSA	MYB	OVA10790.1 SANT/Myb domain [Macleaya cordata]
MYR2	G2-like	OVA16488.1 SANT/Myb domain [Macleaya cordata]
MYB60	MYB	XP_010246153.1 PREDICTED: myb-related protein 306 [Nelumbo nucifera] DAD29210.1 TPA_asm: hypothetical protein HUJ06_030678 [Nelumbo nucifera]
NAC082	NAC	OVA12798.1 NAC domain [Macleaya cordata]
DNAJC2	MYB	OVA12286.1 SANT/Myb domain [Macleaya cordata]
AGL80	M-type_MADS	OVA06104.1 Transcription factor [Macleaya cordata]
GAM1	MYB	XP_024166362.1 transcription factor MYB33 [Rosa chinensis] XP_024166364.1 transcription factor MYB33 [Rosa chinensis] XP_024166370.1 transcription factor MYB33 [Rosa chinensis] XP_040361543.1 transcription factor MYB33 [Rosa chinensis] PRQ55895.1 putative transcription factor MYB-HB-like family [Rosa chinensis]
Drap1	NF-YC	XP_010244432.1 PREDICTED: dr1-associated corepressor-like [Nelumbo nucifera] XP_010244433.1 PREDICTED: dr1-associated corepressor-like [Nelumbo nucifera] XP_010244434.1 PREDICTED: dr1-associated corepressor-like [Nelumbo nucifera]
AGL61	M-type_MADS	OVA06911.1 Transcription factor [Macleaya cordata]
LRL2	bHLH	XP_010278373.1 PREDICTED: transcription factor bHLH66-like isoform X1 [Nelumbo nucifera] XP_010278383.1 PREDICTED: transcription factor bHLH66-like isoform X1 [Nelumbo nucifera] DAD33580.1 TPA_asm: hypothetical protein HUJ06_012431 [Nelumbo nucifera] DAD33581.1 TPA_asm: hypothetical protein HUJ06_012432 [Nelumbo nucifera]
NFYC3	NF-YC	OVA05786.1 Transcription factor CBF/NF-Y/archaeal histone [Macleaya cordata]
BHLH42	bHLH	OVA05768.1 Myc-type [Macleaya cordata]
-	C3H	DAD40168.1 TPA_asm: hypothetical protein HUJ06_014491 [Nelumbo nucifera]
-	B3	KAF5205324.1 hypothetical protein FRX31_005094 [Thalictrum thalictroides]
-	C3H	XP_010261083.1 PREDICTED: uncharacterized protein LOC104599994 [Nelumbo nucifera] XP_010261084.1 PREDICTED: uncharacterized protein LOC104599994 [Nelumbo nucifera]
-	C3H	XP_010261083.1 PREDICTED: uncharacterized protein LOC104599994 [Nelumbo nucifera] XP_010261084.1 PREDICTED: uncharacterized protein LOC104599994 [Nelumbo nucifera]
At5g47430	G2-like	XP_010277106.1 PREDICTED: uncharacterized protein LOC104611647 isoform X3 [Nelumbo nucifera]
TCX2	CPP	OVA15531.1 CRC domain [Macleaya cordata]
At5g28300	Trihelix	PIA31663.1 hypothetical protein AQUCO_04900159v1 [Aquilegia coerulea]
CPRF2	bZIP	OVA05353.1 Basic-leucine zipper domain [Macleaya cordata]
AGL66	MIKC_MADS	DAD24650.1 TPA_asm: hypothetical protein HUJ06_026114 [Nelumbo nucifera]
At5g43745	bHLH	OVA01226.1 CASTOR/POLLUX/SYM8 ion channel [Macleaya cordata]
Os02g0677700	C3H	KAF5181864.1 Zinc finger ccch domain-containing protein [Thalictrum thalictroides]
NFYA3	NF-YA	OVA08906.1 CCAAT-binding transcription factor [Macleaya cordata]
NLP7	Nin-like	KAF5175520.1 Rwp-rk domain protein [Thalictrum thalictroides]
MYB123	MYB	XP_010273927.1 PREDICTED: myb-related protein Zm38-like [Nelumbo nucifera]
MYB3	MYB	OVA13382.1 SANT/Myb domain [Macleaya cordata]
AIL1	AP2	OVA13376.1 AP2/ERF domain [Macleaya cordata]
-	C2H2	BBG94495.1 Nucleotidylyl transferase superfamily protein [Prunus dulcis]
REM10	B3	KAF8388727.1 hypothetical protein HHK36_025407 [Tetracentron sinense]
REM10	B3	KAF8388726.1 hypothetical protein HHK36_025406 [Tetracentron sinense]
REM10	B3	KAG5386707.1 hypothetical protein IGI04_038177 [Brassica rapa subsp. trilocularis]
ARF19	ARF	OVA11457.1 AUX/IAA protein [Macleaya cordata]
RAP2-2	ERF	OVA13014.1 AP2/ERF domain [Macleaya cordata]
LRL3	bHLH	OVA13016.1 Myc-type [Macleaya cordata]
Os01g0645000	C3H	OVA14243.1 zinc finger protein [Macleaya cordata]
IPN2	G2-like	XP_026441080.1 myb family transcription factor PHL6-like [Papaver somniferum]
TGAL1	bZIP	OVA05662.1 Basic-leucine zipper domain [Macleaya cordata]
ASIL2	Trihelix	PIA60158.1 hypothetical protein AQUCO_00400804v1 [Aquilegia coerulea]
NFYC1	NF-YC	XP_026379230.1 nuclear transcription factor Y subunit C-1-like [Papaver somniferum] RZC58105.1 hypothetical protein C5167_005409 [Papaver somniferum]
Os04g0386900	B3	OVA02883.1 B3 DNA binding domain [Macleaya cordata]
-	bHLH	BAO74175.1 bHLH transcription factor [Eschscholzia californica]
HSFB3	HSF	KAA8517126.1 hypothetical protein F0562_017419 [Nyssa sinensis]
BZIP24	bZIP	DAD42492.1 TPA_asm: hypothetical protein HUJ06_000722 [Nelumbo nucifera]
WIP2	C2H2	KAF8398424.1 hypothetical protein HHK36_017351 [Tetracentron sinense]
At3g63550	C3H	OVA07008.1 zinc finger protein [Macleaya cordata]
MYB83	MYB	KAF8403826.1 hypothetical protein HHK36_011932 [Tetracentron sinense]
NFYA9	NF-YA	OVA10245.1 CCAAT-binding transcription factor [Macleaya cordata]
Os02g0194200	C3H	OVA20863.1 zinc finger protein [Macleaya cordata]
UGT92A1	bZIP	OVA12311.1 UDP-glucuronosyl/UDP-glucosyltransferase [Macleaya cordata]
GIS2	C2H2	XP_022766032.1 zinc finger protein 8-like [Durio zibethinus]
SPL7	SBP	OVA11415.1 Transcription factor [Macleaya cordata]
EMB3004	ARF	OVA15092.1 Dehydroquinase class I [Macleaya cordata]
COL13	CO-like	OVA15066.1 zinc finger protein [Macleaya cordata]
-	GeBP	OVA19481.1 Protein of unknown function DUF573 [Macleaya cordata]
ALY3	MYB_related	OVA04111.1 SANT/Myb domain [Macleaya cordata]
NFYB5	NF-YB	KAF8401511.1 hypothetical protein HHK36_012451 [Tetracentron sinense]
NUC	C2H2	KAF5186543.1 indeterminate-domain [Thalictrum thalictroides]
RAP2-3	ERF	OVA13419.1 AP2/ERF domain [Macleaya cordata]
RAP2-3	ERF	OVA12915.1 AP2/ERF domain [Macleaya cordata]
ARR2	ARR-B	OVA16848.1 SANT/Myb domain [Macleaya cordata]
GATA15	GATA	OVA16843.1 zinc finger protein [Macleaya cordata]
FRS11	FAR1	OVA16834.1 DnaJ domain [Macleaya cordata]
ZFP6	C2H2	OVA16833.1 zinc finger protein [Macleaya cordata]
AMSH3	MYB	OVA16823.1 JAB/MPN domain [Macleaya cordata]
CAMTA5	CAMTA	OVA16811.1 IQ motif [Macleaya cordata]
JA2	NAC	PQQ04176.1 NAC transcription factor 29 [Prunus yedoensis var. nudiflora]
OSH6	TALE	KAF8394665.1 hypothetical protein HHK36_020881 [Tetracentron sinense]
BZIP53	bZIP	OVA16763.1 Basic-leucine zipper domain [Macleaya cordata]
MYB78	MYB	KAB5544618.1 hypothetical protein DKX38_012730 [Salix brachista]
CAMTA2	CAMTA	OVA16678.1 IQ motif [Macleaya cordata]
SPL1	SBP	KAF8392681.1 hypothetical protein HHK36_023030 [Tetracentron sinense]
At1g61730	GeBP	XP_010241408.1 PREDICTED: STOREKEEPER protein-like [Nelumbo nucifera]
At5g28040	GeBP	OVA16623.1 Protein of unknown function DUF573 [Macleaya cordata]
AGL80	M-type_MADS	XP_040862794.1 agamous-like MADS-box protein AGL80 [Glycine max] KRH30919.1 hypothetical protein GLYMA_11G214600v4 [Glycine max]
MYB61	MYB	KAF8401204.1 hypothetical protein HHK36_012133 [Tetracentron sinense]
RAP2-11	ERF	KAF6163419.1 hypothetical protein GIB67_029268 [Kingdonia uniflora]
GATA23	GATA	XP_010274656.1 PREDICTED: GATA transcription factor 20-like [Nelumbo nucifera]
NLP2	Nin-like	OVA00610.1 Phox/Bem1p [Macleaya cordata]
WOX1	WOX	AFQ69083.1 NARROW ORGAN 1 [Lotus japonicus]
GAI1	GRAS	OVA01709.1 Transcription factor GRAS [Macleaya cordata]
MYB20	MYB	KAG6742094.1 hypothetical protein POTOM_055380 [Populus tomentosa]
RR21	ARR-B	OVA12175.1 SANT/Myb domain [Macleaya cordata]
DYT1	bHLH	XP_010271352.1 PREDICTED: uncharacterized protein LOC104607409 isoform X2 [Nelumbo nucifera]
SRM1	MYB_related	OVA10717.1 SANT/Myb domain [Macleaya cordata]
MICU	B3	OVA04218.1 EF-hand domain [Macleaya cordata]
-	C2H2	OVA08136.1 Cytidyltransferase-like domain [Macleaya cordata]
FRS5	FAR1	OVA19126.1 FAR1 DNA binding domain [Macleaya cordata]
GL2	HD-ZIP	OVA20332.1 Homeobox domain [Macleaya cordata]
TCX5	CPP	OVA20322.1 CRC domain [Macleaya cordata]
BHLH68	bHLH	XP_010254048.1 PREDICTED: transcription factor bHLH68-like [Nelumbo nucifera]
-	GeBP	OVA13158.1 Protein of unknown function DUF573 [Macleaya cordata]
BHLH35	bHLH	XP_026447708.1 transcription factor SCREAM2-like [Papaver somniferum]
-	bHLH	XP_026453205.1 uncharacterized protein LOC113353953 isoform X1 [Papaver somniferum] RZC51298.1 hypothetical protein C5167_019723 [Papaver somniferum]
DREB3	ERF	OVA20259.1 AP2/ERF domain [Macleaya cordata]
GATA12	GATA	XP_010249552.1 PREDICTED: GATA transcription factor 12 [Nelumbo nucifera] DAD44632.1 TPA_asm: hypothetical protein HUJ06_002862 [Nelumbo nucifera]
ATHB-15	HD-ZIP	XP_010267183.1 PREDICTED: homeobox-leucine zipper protein ATHB-15-like [Nelumbo nucifera] XP_010267184.1 PREDICTED: homeobox-leucine zipper protein ATHB-15-like [Nelumbo nucifera]
MYBS3	MYB_related	OVA12448.1 SANT/Myb domain [Macleaya cordata]
At2g19810	C3H	OVA14466.1 zinc finger protein [Macleaya cordata]
BHLH87	bHLH	KAF8393474.1 hypothetical protein HHK36_021718 [Tetracentron sinense]
DOF3.1	Dof	XP_010267036.1 PREDICTED: dof zinc finger protein DOF3.1-like [Nelumbo nucifera]
ABCC8	HRT-like	OVA11350.1 ABC transporter [Macleaya cordata]
KUA1	MYB_related	KAF8406919.1 hypothetical protein HHK36_006040 [Tetracentron sinense]
GATA21	GATA	KAF8411427.1 hypothetical protein HHK36_003976 [Tetracentron sinense]
At5g56900	C3H	OVA04008.1 zinc finger protein [Macleaya cordata]
LBD22	LBD	XP_021903006.1 LOB domain-containing protein 22 [Carica papaya]
BHLH41	bHLH	OVA08160.1 Myc-type [Macleaya cordata]
IDD7	C2H2	OVA08163.1 zinc finger protein [Macleaya cordata]
MYB26	MYB	KAF9617716.1 hypothetical protein IFM89_038216, partial [Coptis chinensis]
BZIP17	bZIP	OVA20684.1 Basic-leucine zipper domain [Macleaya cordata]
MYB86	MYB	KAB1221586.1 Transcription factor MYB86 [Morella rubra]
-	M-type_MADS	KAF8369792.1 hypothetical protein HHK36_032183 [Tetracentron sinense] KAF8403413.1 hypothetical protein HHK36_011516 [Tetracentron sinense]
-	M-type_MADS	KAF8402314.1 hypothetical protein HHK36_013268 [Tetracentron sinense]
LHY	MYB_related	KAF8413415.1 hypothetical protein HHK36_001397 [Tetracentron sinense]
BHLH70	bHLH	XP_010251348.1 PREDICTED: transcription factor bHLH67-like [Nelumbo nucifera]
HOX6	HD-ZIP	XP_026441013.1 homeobox-leucine zipper protein ATHB-12-like [Papaver somniferum] RZC91492.1 hypothetical protein C5167_027554 [Papaver somniferum]
LHW	bHLH	OVA14745.1 Myc-type [Macleaya cordata]
DOF4.6	Dof	XP_026426614.1 dof zinc finger protein DOF4.6-like [Papaver somniferum] RZC84685.1 hypothetical protein C5167_047473 [Papaver somniferum]
NLP6	Nin-like	OVA14731.1 Phox/Bem1p [Macleaya cordata]
ARF9	ARF	OVA14720.1 AUX/IAA protein [Macleaya cordata]
-	M-type_MADS	KAB1213262.1 Agamous-like MADS-box protein AGL93 [Morella rubra]
ERF109	ERF	XP_039046659.1 ethylene-responsive transcription factor ERF109-like [Hibiscus syriacus]
IPN2	G2-like	OVA07011.1 SANT/Myb domain [Macleaya cordata]
At1g01350	C3H	OVA01944.1 zinc finger protein [Macleaya cordata]
WRKY53	WRKY	OVA01933.1 DNA-binding WRKY [Macleaya cordata]
SPCH	bHLH	XP_021616953.1 transcription factor SPEECHLESS-like [Manihot esculenta] OAY48412.1 hypothetical protein MANES_06G157200 [Manihot esculenta]
CRF1	ERF	XP_010261483.1 PREDICTED: ethylene-responsive transcription factor CRF1-like [Nelumbo nucifera] DAD19133.1 TPA_asm: hypothetical protein HUJ06_020596 [Nelumbo nucifera]
RAM1	GRAS	KAF8404208.1 hypothetical protein HHK36_009091 [Tetracentron sinense]
STOP1	C2H2	OVA12308.1 zinc finger protein [Macleaya cordata]
NAC030	NAC	OVA10903.1 NAC domain [Macleaya cordata]
TCP8	TCP	XP_010256467.1 PREDICTED: transcription factor TCP8 [Nelumbo nucifera] XP_010256468.1 PREDICTED: transcription factor TCP8 [Nelumbo nucifera] XP_010256469.1 PREDICTED: transcription factor TCP8 [Nelumbo nucifera]
YY1	C2H2	XP_010246046.1 PREDICTED: uncharacterized zinc finger protein At4g06634 [Nelumbo nucifera] DAD39123.1 TPA_asm: hypothetical protein HUJ06_013446 [Nelumbo nucifera]
ZHD1	ZF-HD	KAF8411884.1 hypothetical protein HHK36_004442 [Tetracentron sinense]
FRS3	FAR1	OUZ99541.1 FAR1 DNA binding domain [Macleaya cordata]
ERF021	ERF	OVA04792.1 AP2/ERF domain [Macleaya cordata]
HAT22	HD-ZIP	KAF8377688.1 hypothetical protein HHK36_031072 [Tetracentron sinense]
RAX3	MYB	OVA14567.1 SANT/Myb domain [Macleaya cordata]
CRL5	AP2	OVA01180.1 AP2/ERF domain [Macleaya cordata]
GRF6	GRF	OVA01176.1 WRC [Macleaya cordata]
MYB111	MYB_related	XP_028125325.1 transcription factor MYB111-like [Camellia sinensis]
HUA1	C3H	XP_010260864.1 PREDICTED: zinc finger CCCH domain-containing protein 37 isoform X1 [Nelumbo nucifera]
TRB1	MYB_related	XP_010263289.1 PREDICTED: telomere repeat-binding factor 1-like [Nelumbo nucifera] XP_010263290.1 PREDICTED: telomere repeat-binding factor 1-like [Nelumbo nucifera]
BHLH84	bHLH	KAF8404894.1 hypothetical protein HHK36_009789 [Tetracentron sinense]
DDB_G0288723	LBD	OVA09321.1 Protein of unknown function DUF2419 [Macleaya cordata]
GAI	GRAS	OVA01709.1 Transcription factor GRAS [Macleaya cordata]
HAK26	NAC	KAF5189589.1 Low affinity potassium transport system protein kup [Thalictrum thalictroides]
SMB	NAC	XP_010275962.1 PREDICTED: protein SOMBRERO isoform X1 [Nelumbo nucifera] DAD33951.1 TPA_asm: hypothetical protein HUJ06_012802 [Nelumbo nucifera]
FRS5	FAR1	KAF9602053.1 hypothetical protein IFM89_024810 [Coptis chinensis]
NAC031	NAC	OVA01090.1 NAC domain [Macleaya cordata]
WOX8	WOX	KAF6154358.1 hypothetical protein GIB67_026814 [Kingdonia uniflora]
ZAT3	C2H2	XP_023901002.1 zinc finger protein ZAT3-like [Quercus suber]
NAC017	NAC	OVA09302.1 NAC domain [Macleaya cordata]
ZAT3	C2H2	XP_023901002.1 zinc finger protein ZAT3-like [Quercus suber]
MYB44	MYB	OVA15915.1 SANT/Myb domain [Macleaya cordata]
WRKY7	WRKY	OVA15888.1 DNA-binding WRKY [Macleaya cordata]
AP2	AP2	XP_034691428.1 floral homeotic protein APETALA 2 [Vitis riparia]
SPT	bHLH	OVA15846.1 Myc-type [Macleaya cordata]
BHLH95	bHLH	OVA15845.1 Myc-type [Macleaya cordata]
HEC1	bHLH	OVA15829.1 Myc-type [Macleaya cordata]
ABF2	bZIP	OVA15825.1 Basic-leucine zipper domain [Macleaya cordata]
RAP2-4	ERF	OVA14615.1 AP2/ERF domain [Macleaya cordata]
BHLH30	bHLH	OVA01782.1 ACT domain [Macleaya cordata]
ZHD1	ZF-HD	XP_010266504.1 PREDICTED: zinc-finger homeodomain protein 1-like [Nelumbo nucifera] DAD40995.1 TPA_asm: hypothetical protein HUJ06_015318 [Nelumbo nucifera]
DOF5.7	Dof	KAF8411338.1 hypothetical protein HHK36_003885 [Tetracentron sinense]
PCMP-H47	GATA	KAF8404728.1 hypothetical protein HHK36_009617 [Tetracentron sinense]
GATA24	GATA	OVA01838.1 zinc finger protein [Macleaya cordata]
AIL6	AP2	OVA01845.1 AP2/ERF domain [Macleaya cordata]
At5g65490	MYB	OVA01853.1 SGT1 [Macleaya cordata]
At3g27390	B3	OVA15440.1 hypothetical protein BVC80_1229g13 [Macleaya cordata]
DOF3.4	Dof	KAF8377486.1 hypothetical protein HHK36_030866 [Tetracentron sinense]
WRKY22	WRKY	KAF8413238.1 hypothetical protein HHK36_001214 [Tetracentron sinense]
ARF5	ARF	OVA12846.1 AUX/IAA protein [Macleaya cordata]
BZIP29	bZIP	OVA12860.1 Basic-leucine zipper domain [Macleaya cordata]
HTR4	FAR1	PIA39893.1 hypothetical protein AQUCO_02600385v1 [Aquilegia coerulea] PIA39894.1 hypothetical protein AQUCO_02600385v1 [Aquilegia coerulea] PIA39895.1 hypothetical protein AQUCO_02600385v1 [Aquilegia coerulea]
NAC037	NAC	OVA12863.1 NAC domain [Macleaya cordata]
BBX19	DBB	OVA12872.1 zinc finger protein [Macleaya cordata]
GATA5	GATA	OVA06167.1 zinc finger protein [Macleaya cordata]
SRS1	SRS	XP_010263848.1 PREDICTED: protein SHI RELATED SEQUENCE 1 isoform X2 [Nelumbo nucifera] DAD46909.1 TPA_asm: hypothetical protein HUJ06_016846 [Nelumbo nucifera]
BLH7	TALE	KAF8405289.1 hypothetical protein HHK36_010191 [Tetracentron sinense]
BZIP44	bZIP	OVA06207.1 Basic-leucine zipper domain [Macleaya cordata]
BHLH110	bHLH	XP_010263577.1 PREDICTED: transcription factor bHLH110-like isoform X2 [Nelumbo nucifera]
BHLH49	bHLH	OVA18740.1 Myc-type [Macleaya cordata]
RL1	MYB_related	XP_010254802.1 PREDICTED: protein RADIALIS-like 3 [Nelumbo nucifera] DAD40748.1 TPA_asm: hypothetical protein HUJ06_015071 [Nelumbo nucifera]
ZHD5	ZF-HD	RZC55068.1 hypothetical protein C5167_013921 [Papaver somniferum]
GATA19	GATA	XP_010263645.1 PREDICTED: GATA transcription factor 19 [Nelumbo nucifera] DAD21641.1 TPA_asm: hypothetical protein HUJ06_023104 [Nelumbo nucifera]
RAD	MYB_related	KAF8377930.1 hypothetical protein HHK36_031318 [Tetracentron sinense]
CAMTA3	CAMTA	OUZ99343.1 IQ motif [Macleaya cordata]
ENY	C2H2	OVA04541.1 zinc finger protein [Macleaya cordata]
ATHB-40	HD-ZIP	OVA18663.1 Helix-turn-helix motif [Macleaya cordata]
BEH2	BES1	OVA18654.1 BZR1 [Macleaya cordata]
MYB92	MYB	DAD41118.1 TPA_asm: hypothetical protein HUJ06_015441 [Nelumbo nucifera]
BLH2	TALE	OVA18630.1 Homeobox domain [Macleaya cordata]
CHX28	C2H2	OVA19392.1 Cation/H+ exchanger [Macleaya cordata]
LBD36	LBD	OVA18595.1 hypothetical protein BVC80_1831g145 [Macleaya cordata]
LBD36	LBD	PWA39046.1 LOB domain-containing protein [Artemisia annua]
LBD36	LBD	OVA18595.1 hypothetical protein BVC80_1831g145 [Macleaya cordata]
MYB4	MYB	PIN04853.1 Transcription factor, Myb superfamily [Handroanthus impetiginosus]
AMS	bHLH	PIA43551.1 hypothetical protein AQUCO_01900147v1 [Aquilegia coerulea]
ATHB-16	HD-ZIP	OUZ99599.1 Helix-turn-helix motif [Macleaya cordata]
BHLH96	bHLH	OVA09279.1 Myc-type [Macleaya cordata]
BHLH93	bHLH	OVA10255.1 Myc-type [Macleaya cordata]
BHLH25	bHLH	OVA04176.1 Myc-type [Macleaya cordata]
At4g37840	bHLH	OVA04177.1 Hexokinase [Macleaya cordata]
AGL62	M-type_MADS	OVA16469.1 Transcription factor [Macleaya cordata]
FRS11	FAR1	OVA11616.1 FAR1 DNA binding domain [Macleaya cordata]
DPBF3	bZIP	OVA03868.1 Basic-leucine zipper domain [Macleaya cordata]
ZHD4	ZF-HD	OVA15486.1 ZF-HD homeobox protein [Macleaya cordata]
BRN2	NAC	XP_010252331.1 PREDICTED: protein BEARSKIN2-like [Nelumbo nucifera] DAD38840.1 TPA_asm: hypothetical protein HUJ06_013162 [Nelumbo nucifera]
ARF1	ARF	OVA01070.1 AUX/IAA protein [Macleaya cordata]
EIN3	EIL	OVA03893.1 hypothetical protein BVC80_1321g40 [Macleaya cordata]
NAC068	NAC	OVA03901.1 NAC domain [Macleaya cordata]
NAC087	NAC	OVA03906.1 NAC domain [Macleaya cordata]
MYR2	G2-like	OVA03928.1 SANT/Myb domain [Macleaya cordata]
CDF2	Dof	OVA03926.1 zinc finger protein [Macleaya cordata]
WOX11	WOX	OVA03925.1 Homeobox domain [Macleaya cordata]
CSA	MYB	OVA03922.1 SANT/Myb domain [Macleaya cordata]
MYB60	MYB	XP_015899725.1 myb-related protein 306 isoform X1 [Ziziphus jujuba]
MYB60	MYB	OVA13757.1 SANT/Myb domain [Macleaya cordata]
WRI1	AP2	OVA13761.1 AP2/ERF domain [Macleaya cordata]
PHL7	G2-like	OVA13775.1 SANT/Myb domain [Macleaya cordata]
GAM1	MYB	OVA13822.1 SANT/Myb domain [Macleaya cordata]
TFIIIA	C2H2	XP_034692723.1 transcription factor IIIA [Vitis riparia]
NAP2	NAC	KAF5189936.1 Nac domain-containing protein [Thalictrum thalictroides]
ZFP1	C2H2	OVA20671.1 zinc finger protein [Macleaya cordata]
DRAP1	NF-YC	XP_010245157.1 PREDICTED: dr1-associated corepressor-like [Nelumbo nucifera]
MYBC1	G2-like	OVA20686.1 SANT/Myb domain [Macleaya cordata]
HAT14	HD-ZIP	OVA13081.1 Homeobox domain [Macleaya cordata]
KNU	C2H2	XP_026417394.1 uncharacterized protein LOC113312876 [Papaver somniferum]
-	C2H2	-
-	C2H2	-
Os02g0194200	C3H	OVA20863.1 zinc finger protein [Macleaya cordata]
-	MYB_related	OVA20867.1 SANT/Myb domain [Macleaya cordata]
PCMP-H86	G2-like	OVA06637.1 Pentatricopeptide repeat [Macleaya cordata]
SPL15	SBP	OVA06641.1 Transcription factor [Macleaya cordata]
TGA10	bZIP	OVA10328.1 Basic-leucine zipper domain [Macleaya cordata]
BHLH130	bHLH	OVA04806.1 Myc-type [Macleaya cordata]
BHLH48	bHLH	OVA07869.1 Myc-type [Macleaya cordata]
PLT2	AP2	OVA12253.1 AP2/ERF domain [Macleaya cordata]
PCMP-E52	NF-YA	OVA16393.1 Pentatricopeptide repeat [Macleaya cordata]
At2g41900	C3H	OVA19406.1 zinc finger protein [Macleaya cordata]
DREB2F	ERF	OVA19411.1 AP2/ERF domain [Macleaya cordata]
ATHB-51	HD-ZIP	XP_038684861.1 homeobox-leucine zipper protein ATHB-22-like [Tripterygium wilfordii]
WRKY22	WRKY	XP_010279056.1 PREDICTED: WRKY transcription factor 22 [Nelumbo nucifera] DAD47084.1 TPA_asm: hypothetical protein HUJ06_017021 [Nelumbo nucifera]
RVE6	MYB_related	OVA13944.1 SANT/Myb domain [Macleaya cordata]
FIT	bHLH	XP_026431014.1 basic helix-loop-helix protein A-like [Papaver somniferum] RZC85514.1 hypothetical protein C5167_041696 [Papaver somniferum]
MYB61	MYB	XP_002273004.1 PREDICTED: transcription factor MYB86 [Vitis vinifera] XP_034675959.1 transcription factor MYB61 [Vitis riparia] RVW43093.1 Transcription factor MYB26 [Vitis vinifera] CBI34384.3 unnamed protein product, partial [Vitis vinifera]
GAI	GRAS	OVA01709.1 Transcription factor GRAS [Macleaya cordata]
-	C2H2	OVA14017.1 zinc finger protein [Macleaya cordata]
GL3	bHLH	OVA14033.1 Myc-type [Macleaya cordata]
BAM7	BES1	XP_010255371.1 PREDICTED: beta-amylase 2, chloroplastic-like isoform X1 [Nelumbo nucifera]
ARF17	ARF	RXH90877.1 hypothetical protein DVH24_006822 [Malus domestica]
WRKY9	WRKY	KAF8405768.1 hypothetical protein HHK36_007845 [Tetracentron sinense]
-	Nin-like	OVA11585.1 RWP-RK domain [Macleaya cordata]
GATA18	GATA	OUZ99755.1 zinc finger protein [Macleaya cordata]
WOX8	WOX	KAF8410643.1 hypothetical protein HHK36_003175 [Tetracentron sinense]
DOF5.7	Dof	XP_010254593.1 PREDICTED: dof zinc finger protein DOF5.7 [Nelumbo nucifera] DAD40896.1 TPA_asm: hypothetical protein HUJ06_015219 [Nelumbo nucifera]
-	NAC	-
