# Supplementary material for: Integrated Metabolomics and Transcriptomics Analysis Reveals the Biosynthetic Mechanism of Isoquinoline Alkaloids in Different Tissues of Hypecoum erectum L
Source: Curr Issues Mol Biol. 2026 Mar 13;48(3):309. doi: 10.3390/cimb48030309 (PMC13025860; doi:10.3390/cimb48030309)
Supplement: Supplementary file 1 [file cimb-48-00309-s001.zip › Table S8.xlsx]

## Sheet: Sheet1
Index	Root1	Root2	Root3	Stem1	Stem2	Stem3	Leaf1	Leaf2	Leaf3
DREB1C(ERF)	2.5205	0.580087	0.531537	40.7633	49.8341	91.2868	2.88589	38.6343	20.2353
ODO1(MYB)	30.9036	16.0104	19.0442	88.817	185.713	48.714	1.59589	38.6343	0.808814
VIP1(BZIP)	22.4592	23.4195	18.1013	11.4279	8.54153	5.69403	2.04417	38.6343	1.37327
PIL13(bHLH)	7.66354	1.92029	4.35494	38.8427	24.8966	24.3785	91.7965	38.6343	66.205
WRKY14(WRKY）	3.30795	0.287053	2.20944	3.18228	7.19033	6.33553	1.61234	38.6343	0.259413
MYB63（MYB）	3.4493	0.608616	5.08882	2.38054	4.72879	15.221	0.12209	38.6343	0.618765
BHLH123（bHLH）	58.912	72.8438	124.582	15.4809	15.4694	16.974	2.01553	38.6343	3.57403
NAC073(NAC)	10.5514	6.48876	15.1276	61.0959	52.4258	69.5652	4.02032	38.6343	0.445365
WOX4(WOX)	6.28935	57.706	59.2549	0.721555	3.0886	8.05565	0	38.6343	0
TALE(TALE)	54.7449	41.7319	55.8784	106.95	62.0604	99.001	0.220666	38.6343	0.434918
TCP12(TCP)	0.219785	0	0.0710691	9.70783	5.97228	6.6803	1.2447	38.6343	0.911199
RR26(ARR-B)	36.1272	39.5308	57.1525	5.7386	3.36759	3.01844	0.248644	38.6343	0.560069
At1g70590(MYB)	13.8364	13.9428	14.6391	13.3187	29.1042	13.9241	4.56171	38.6343	8.3252
BHLH111(bHLH)	37.8489	37.3769	39.1343	6.01877	7.54472	6.47491	0.172862	38.6343	0.194686
MYB52(MYB)	14.5108	14.2955	8.21134	23.5584	39.5891	27.4701	0.0856031	38.6343	0
MYB101(MYB)	18.1291	13.813	15.9211	7.79958	3.10253	2.67427	1.45838	38.6343	0.5913
ATHB-15(HD-ZIP)	64.312	95.9298	130.819	39.3853	40.716	42.6173	7.55386	38.6343	15.008
NAC043(NAC)	6.09411	3.25981	3.48481	32.2403	81.024	37.6551	0.0544937	38.6343	0.245494
OSH6(TALE)	120.937	232.449	137.972	44.527	62.8115	55.0189	1.32991	38.6343	2.17182
WOX8(WOX)	176.014	152.757	137.696	34.5447	58.4199	66.3356	6.80584	38.6343	22.221
BLH2(TALE)	1.1713	0.563647	0.206589	1.31019	2.71915	3.33762	5.57806	38.6343	36.641
